# Supplementary material for: EV‐Checklist: AI‐Powered Rapid Documentation for Enhancing Transparency and Accessibility of Extracellular Vesicle Research Data
Source: J Extracell Vesicles. 2026 Jul 13;15(7):e70343. doi: 10.1002/jev2.70343 (PMC13364539; doi:10.1002/jev2.70343)
Supplement: Supplementary file 1 — Supplementary Table S1: Validation of AI‐extracted EV checklist data against EV‐TRACK. Comparison between values extracted by the AI‐powered EV checklist system and the corresponding manually curated entries in EV‐TRACK, for all 35 benchmarked manuscripts. Each row represents a single field‐paper comparison. Columns are defined as follows: PubMed Central identifier (PMCID) of the manuscript; evtrack_id; field_label, standardized EV reporting field evaluated; evtrack_field and checklist_field, internal field names in EV‐TRACK and in the AI checklist, respectively; evtrack_value and checklist_value, values curated in EV‐TRACK and extracted by the AI checklist; match, initial automated string/semantic match outcome (TRUE/FALSE); score, continuous agreement score between 0 and 1 (1 = full match, 0 = no match, intermediate values = partial match, for example, overlapping items in lists of markers or methods); error_type, initial classification as TP (true positive: both systems agree on a valid value), FP (false positive: AI extracted a value where EV‐TRACK had none or “Not determined”), FN (false negative: AI missed a value present in EV‐TRACK), TN (true negative: both systems report absence), Discordant (conflicting values), or Mapping (different granularity or category); note, automated rationale generated during string‐level comparison; llm_match, final match decision after LLM‐based semantic review (judge pass), accounting for synonyms, abbreviations, equivalent terminology, and differences in reporting granularity (TRUE/FALSE); llm_reason, explanation provided by the LLM judge when the semantic review overrode the initial automated match; llm_error_type, final error classification after LLM review, used for downstream computation of Precision,Recall, and F1 (Figure 3). [file JEV2-15-e70343-s002.xlsx]

## Sheet: validation_results_detailed
Supplementary Table S1. Validation of AI-extracted EV checklist data against EV-TRACK. Comparison between values extracted by the AI-powered EV checklist system and the corresponding manually curated entries in EV-TRACK, for all 35 benchmarked manuscripts. Each row represents a single field-paper comparison. Columns are defined as follows: PubMed Central identifier (PMCID) of the manuscript; evtr…
PMCID	evtrack_id	field_label	evtrack_field	checklist_field	evtrack_value	checklist_value	match	score	error_type	note	llm_match	llm_reason	llm_error_type
PMC5330251	EV170000	Species	species	EV_source_species	Mus musculus	Mus musculus; Homo sapiens	TRUE	1	TP	Text match [2 samples: Mus musculus / Homo sapiens]	TRUE		TP
PMC5330251	EV170000	EV source	sample_type	EV_source	Serum	Blood (Plasma/Serum)|Cell culture	TRUE	1	TP	1/1 EV-TRACK items matched	TRUE		TP
PMC5330251	EV170000	Cell type/line	EV_cell_name	Cell_type_name		Dicerfl/fl preadipocytes	FALSE	0	FP	One empty	FALSE		FP
PMC5330251	EV170000	EV nomenclature	vesilerelated_term	Nomenclature	exosome	Extracellular vesicles (EV)|Exosomes	TRUE	1	TP	Synonym match	TRUE		TP
PMC5330251	EV170000	Application/aim	study_aim	EV_application	Function	EV biology	FALSE	0	Discordant	0/1 items matched via synonyms	TRUE	Function and EV biology are semantically overlapping in the context of application/aim.	TP
PMC5330251	EV170000	Isolation method (density)	isolation_protocols	Extraction_density	(d)(U)C + Filtration	Ultracentrifugation	FALSE	0	Discordant	0/1 items matched via synonyms	TRUE	Checklist extracted the primary method; EV-TRACK includes the filtration step but both agree on UC.	TP
PMC5330251	EV170000	UC g-force	dUC_exact_g	Extraction_density_info	100000	Differential ultracentrifugation: 1000 x g (5 min), 10,000 x g (10 min), 0.1 µm filtration, then 100,000 x g for 1 h. Pellets washed in 1xPBS and ultracentrifuged again at 100,000 x g.	FALSE	0	Discordant	Numbers differ: 1e+05 vs 1000,5,10,0,10,0.1,100,0,1,1,100,0	TRUE	Checklist contains the 100,000 x g value reported by EV-TRACK within a more detailed description.	TP
PMC5330251	EV170000	Rotor type	dUC_rotor_type	Extraction_density_info	NS	Differential ultracentrifugation: 1000 x g (5 min), 10,000 x g (10 min), 0.1 µm filtration, then 100,000 x g for 1 h. Pellets washed in 1xPBS and ultracentrifuged again at 100,000 x g.	FALSE	0	Discordant	No words	FALSE	EV-TRACK correctly identifies the rotor was not specified (NS), while the checklist incorrectly mapped g-force text to the rotor field.	FN
PMC5330251	EV170000	Particle size (NTA)	NTA_report_size	EV_particle_size		50–200 nM	FALSE	0	FP	One empty	FALSE		FP
PMC5330251	EV170000	Particle number measured?	NTA_conc	EV_particle_number_ask		Yes	FALSE	0	FP	One empty	FALSE		FP
PMC5330251	EV170000	Size measurement method	reporting_methods	EV_particle_size_method	EM;other;TRPS	Tunable Resistive Pulse Sensing (TRPS/MRPS)|TEM	FALSE	0	Discordant	0/3 items matched via synonyms [2 samples: EM;other;TRPS / other]	TRUE	Both systems identified TRPS and EM/TEM.	TP
PMC5330251	EV170000	EM visualization	EM_type	EV_visualization	Transmission-EM;Immune-EM	TEM|ImmunoGold TEM	TRUE	1	TP	Synonym match	TRUE		TP
PMC5330251	EV170000	EV markers (all categories)	proteins_used_rEV	EV_marker_1	CD63;CD9	CD63|CD9	TRUE	1	TP	2/2 markers matched [2 samples: CD63;CD9 / None]	TRUE		TP
PMC5330251	EV170000	Non-EV markers (all)	proteins_used_nonEV	EV_marker_3	None	CETP (Cholesteryl ester transfer protein)	FALSE	0	Discordant	0/1 markers matched (missed: none)	FALSE	Checklist extracted CETP as a non-EV marker which was not curated in EV-TRACK.	FP
PMC5330251	EV170000	Marker detection methods	characterisations_methods	EV_marker_methods			TRUE	1	TP	Both empty	TRUE		TP
PMC5330251	EV170000	Protein quantification	protein_conc_meth	Protein_content_method			TRUE	1	TP	Both empty	TRUE		TP
PMC5330251	EV170000	Harvesting medium	medium	Harvesting_medium		1xPBS	FALSE	0	FP	One empty	FALSE		FP
PMC5330251	EV170000	EDS preparation	EDS_prep	Culturing_medium		exosome-free FBS	FALSE	0	FP	One empty	FALSE		FP
PMC5330251	EV170000	Cell viability reported	cell_viability	Cell_viability			TRUE	1	TP	Both empty	TRUE		TP
PMC5330251	EV170000	Cell count reported	cell_number	Cell_count_harvest			TRUE	1	TP	Both empty	TRUE		TP
PMC5671549	EV170023	Species	species	EV_source_species	Haemophilus influenzae	Homo sapiens; Haemophilus influenzae; Pseudomonas aeruginosa; Streptococcus pneumoniae; Moraxella catarrhalis	TRUE	1	TP	Text match [5 samples: Haemophilus influenzae / Homo sapiens / Streptococcus pneumoniae / Pseudomonas aeruginosa / Moraxella catarrhalis]	TRUE		TP
PMC5671549	EV170023	EV source	sample_type	EV_source	Cell culture supernatant	Cell culture	TRUE	1	TP	1/1 EV-TRACK items matched	TRUE		TP
PMC5671549	EV170023	Cell type/line	EV_cell_name	Cell_type_name	non-typeable Haemophilus influenzae	THP-1	FALSE	0	Discordant	Word overlap: 0/4 [5 samples: non-typeable Haemophilus influ / THP1 / Streptococcus pneumoniae / Pseudomonas aeruginosa / Moraxella catarrhalis]	FALSE	Systems identified different cell lines/sources (bacteria vs human cell line).	Discordant
PMC5671549	EV170023	EV nomenclature	vesilerelated_term	Nomenclature	membrane vesicles	Microvesicles (MV)	FALSE	0	Discordant	0/1 items matched via synonyms	TRUE	Manuscript uses 'membrane vesicles (MVs)'; checklist matched paper term	TP
PMC5671549	EV170023	Application/aim	study_aim	EV_application	Biogenesis/cargo sorting	EV biology	TRUE	1	TP	Synonym match	TRUE		TP
PMC5671549	EV170023	Isolation method (density)	isolation_protocols	Extraction_density	(d)(U)C + Filtration + SEC + UF	Ultracentrifugation	FALSE	0	Discordant	0/1 items matched via synonyms	TRUE	Checklist extracted the primary isolation method (UC) which is the core of the EV-TRACK entry.	TP
PMC5671549	EV170023	UC g-force	dUC_exact_g	Extraction_density_info		Overnight centrifugation at 100,000×g using a 70Ti-rotor, κ-factor 44 in an Optima L-90 K ultracentrifuge to deplete vesicles from FCS.	FALSE	0	FP	One empty	FALSE		FP
PMC5671549	EV170023	Rotor type	dUC_rotor_type	Extraction_density_info		Overnight centrifugation at 100,000×g using a 70Ti-rotor, κ-factor 44 in an Optima L-90 K ultracentrifuge to deplete vesicles from FCS.	FALSE	0	FP	One empty	FALSE		FP
PMC5671549	EV170023	Particle size (NTA)	NTA_report_size	EV_particle_size		114-nm (calibration beads), NP150-pore range	FALSE	0	FP	One empty	TRUE	Both have identical values; misclassified as empty	TP
PMC5671549	EV170023	Particle number measured?	NTA_conc	EV_particle_number_ask		Yes	FALSE	0	FP	One empty	FALSE		FP
PMC5671549	EV170023	Size measurement method	reporting_methods	EV_particle_size_method	TRPS	Tunable Resistive Pulse Sensing (TRPS/MRPS)	FALSE	0	Discordant	0/1 items matched via synonyms	TRUE	Semantically equivalent terminology for the same method.	TP
PMC5671549	EV170023	EM visualization	EM_type	EV_visualization			TRUE	1	TP	Both empty	TRUE		TP
PMC5671549	EV170023	EV markers (all categories)	proteins_used_rEV	EV_marker_1	CD81;CD63	CD63|CD81|α-Haemophilus influenzae type b; rabbit serum against Moraxella catarrhalis; polyclonal antibody against Pseudomonas aeruginosa	TRUE	1	TP	2/2 markers matched [5 samples: non-typeable Haemophilus influ / CD81;CD63 / Streptococcus pneumoniae antig / Pseudomonas aeruginosa antigen / Moraxella catarrhalis antigen]	TRUE		TP
PMC5671549	EV170023	Non-EV markers (all)	proteins_used_nonEV	EV_marker_3	None		FALSE	0	FN	One empty	TRUE	None and empty both mean not reported	TP
PMC5671549	EV170023	Marker detection methods	characterisations_methods	EV_marker_methods	Flow cytometry (after specific association of vesicles to beads)	Flow cytometry	FALSE	0	Discordant	0/1 items matched via synonyms	TRUE	Checklist extracted the core method; EV-TRACK provided more detail on the bead association.	TP
PMC5671549	EV170023	Protein quantification	protein_conc_meth	Protein_content_method	Not determined	MicroBCA	FALSE	0	Discordant	Word overlap: 0/2	FALSE	Checklist found a quantification method (MicroBCA) that EV-TRACK marked as not determined.	FP
PMC5671549	EV170023	Harvesting medium	medium	Harvesting_medium	EV-depleted serum	complete vesicle-depleted medium containing 5% FCS	FALSE	0	Discordant	0/1 items matched via synonyms	TRUE	Semantically equivalent; both describe EV-depleted serum/medium.	TP
PMC5671549	EV170023	EDS preparation	EDS_prep	Culturing_medium	overnight (16h) at >=100,000g	RPMI1640 supplemented with 100 mM sodium pyruvate, 22.5% glucose, 25 mM β-mercaptoethanol, and 10% fetal calf serum (FCS)	FALSE	0.25	Discordant	1/4 words found	FALSE	EV-TRACK captured the protocol parameters (time/speed) while checklist captured the medium composition.	Mapping
PMC5671549	EV170023	Cell viability reported	cell_viability	Cell_viability			TRUE	1	TP	Both empty	TRUE		TP
PMC5671549	EV170023	Cell count reported	cell_number	Cell_count_harvest		0.5 x 10e6 cells/well	FALSE	0	FP	One empty	FALSE		FP
PMC6022248	EV170028	Species	species	EV_source_species	Homo sapiens	Homo sapiens	TRUE	1	TP	Text match	TRUE		TP
PMC6022248	EV170028	EV source	sample_type	EV_source	Synovial fluid	Other	FALSE	0	Discordant	0/1 EV-TRACK items matched	FALSE	Checklist used a generic category 'Other' while EV-TRACK specified 'Synovial fluid'.	Mapping
PMC6022248	EV170028	Cell type/line	EV_cell_name	Cell_type_name			TRUE	1	TP	Both empty	TRUE		TP
PMC6022248	EV170028	EV nomenclature	vesilerelated_term	Nomenclature	extracellular vesicle	Extracellular vesicles (EV)|Exosomes|Microvesicles (MV)	TRUE	1	TP	Synonym match	TRUE		TP
PMC6022248	EV170028	Application/aim	study_aim	EV_application	New methodological development, Identification of content (omics approaches)	EV biology	FALSE	0	Discordant	0/2 items matched via synonyms	TRUE	EV biology is a broad term that encompasses identification of content and omics.	TP
PMC6022248	EV170028	Isolation method (density)	isolation_protocols	Extraction_density	DG + (d)(U)C + SEC	Ultracentrifugation|Discontinuous density gradient ultracentrifugation	FALSE	0	Discordant	0/1 items matched via synonyms	TRUE	Both systems identified the combination of UC and Density Gradient.	TP
PMC6022248	EV170028	UC g-force	dUC_exact_g	Extraction_density_info	100000	Differential UC: 100,000 x g (avg) for 90 min in 70 Ti rotor. Sucrose gradient: 2.0–0.25 M sucrose, 20 mM HEPES, 202,000 x g (avg) for overnight in SW 40 Ti rotor. EV density 1.12 to 1.24 g/ml.	FALSE	0	Discordant	Numbers differ: 1e+05 vs 100,0,90,70,2,0.25,20,202,0,40,1.12,1.24	TRUE	Checklist contains the 100,000 x g value reported by EV-TRACK.	TP
PMC6022248	EV170028	Rotor type	dUC_rotor_type	Extraction_density_info	Type 70 Ti	Differential UC: 100,000 x g (avg) for 90 min in 70 Ti rotor. Sucrose gradient: 2.0–0.25 M sucrose, 20 mM HEPES, 202,000 x g (avg) for overnight in SW 40 Ti rotor. EV density 1.12 to 1.24 g/ml.	FALSE	0	Discordant	0/1 words found	TRUE	Checklist correctly identified the 70 Ti rotor mentioned in EV-TRACK.	TP
PMC6022248	EV170028	Particle size (NTA)	NTA_report_size	EV_particle_size	x	consistent with that of small EVs (exosomes and small microvesicles)	TRUE	1	TP	Text match	TRUE		TP
PMC6022248	EV170028	Particle number measured?	NTA_conc	EV_particle_number_ask	Yes	Yes	TRUE	1	TP	Y/N match	TRUE		TP
PMC6022248	EV170028	Size measurement method	reporting_methods	EV_particle_size_method	EM;NTA	Nanoparticle Tracking Analysis|TEM	FALSE	0	Discordant	0/2 items matched via synonyms	TRUE	Both systems identified NTA and EM/TEM.	TP
PMC6022248	EV170028	EM visualization	EM_type	EV_visualization	Transmission-EM	TEM	TRUE	1	TP	Synonym match	TRUE		TP
PMC6022248	EV170028	EV markers (all categories)	proteins_used_rEV	EV_marker_1	TSG101;Rab27b;Annexin1;Syntenin;HSP70;Flotillin-1	CD63|CD81|CD9|HLA-B|HLA-DR|Actin|Annexin|FLOT1|HSP70|Syntenin|TSG101|Rab 27b|Annexin 1	TRUE	0.5	TP	3/6 markers matched (missed: rab27b, annexin1, flotillin-1)	TRUE		TP
PMC6022248	EV170028	Non-EV markers (all)	proteins_used_nonEV	EV_marker_3	Fibronectin;Albumin;ApoA1	APOA1|Albumin|Fibronectin (FN1)	TRUE	1	TP	3/3 markers matched	TRUE		TP
PMC6022248	EV170028	Marker detection methods	characterisations_methods	EV_marker_methods	Western blot;Proteomics	Western blot	TRUE	0.5	TP	1/2 items matched via synonyms	TRUE		TP
PMC6022248	EV170028	Protein quantification	protein_conc_meth	Protein_content_method	BCA	BCA	TRUE	1	TP	Text match	TRUE		TP
PMC6022248	EV170028	Harvesting medium	medium	Harvesting_medium		4.84 mM EDTA/DPBS	FALSE	0	FP	One empty	FALSE		FP
PMC6022248	EV170028	EDS preparation	EDS_prep	Culturing_medium			TRUE	1	TP	Both empty	TRUE		TP
PMC6022248	EV170028	Cell viability reported	cell_viability	Cell_viability			TRUE	1	TP	Both empty	TRUE		TP
PMC6022248	EV170028	Cell count reported	cell_number	Cell_count_harvest			TRUE	1	TP	Both empty	TRUE		TP
PMC5710916	EV170042	Species	species	EV_source_species	Homo sapiens	Homo sapiens	TRUE	1	TP	Text match	TRUE		TP
PMC5710916	EV170042	EV source	sample_type	EV_source	Urine	Cell culture|Urine	TRUE	1	TP	1/1 EV-TRACK items matched [4 samples: Urine / Cell culture supernatant]	TRUE		TP
PMC5710916	EV170042	Cell type/line	EV_cell_name	Cell_type_name	TCCSUP	SVHUC; TERT-NHUC; RT4; HT1197; 5637; 647V; T24; UMUC3; J82; TCCSUP	TRUE	1	TP	Text match [4 samples: TCCSUP / SVHUC]	TRUE		TP
PMC5710916	EV170042	EV nomenclature	vesilerelated_term	Nomenclature	extracellular vesicle	Extracellular vesicles (EV)|Exosomes	TRUE	1	TP	Synonym match	TRUE		TP
PMC5710916	EV170042	Application/aim	study_aim	EV_application	Biomarker, Identification of content (omics approaches)	Diagnostic|EV biology	TRUE	1	TP	Synonym match	TRUE		TP
PMC5710916	EV170042	Isolation method (density)	isolation_protocols	Extraction_density	(d)(U)C	Ultracentrifugation	FALSE	0	Discordant	0/1 items matched via synonyms	TRUE	Both systems identified Ultracentrifugation.	TP
PMC5710916	EV170042	UC g-force	dUC_exact_g	Extraction_density_info	20000	Serial centrifugation at 400 x g and 15500 x g to remove debris; ultracentrifugation performed twice at 200,000 x g for 70 minutes each. Cell line EVs spun at 4°C; urinary EVs spun at 20°C.	FALSE	0	Discordant	Numbers differ: 20000 vs 400,15500,200,0,70,4,20	FALSE	EV-TRACK reports 20,000g while checklist reports 200,000g; significant numerical discrepancy.	Discordant
PMC5710916	EV170042	Rotor type	dUC_rotor_type	Extraction_density_info	NS	Serial centrifugation at 400 x g and 15500 x g to remove debris; ultracentrifugation performed twice at 200,000 x g for 70 minutes each. Cell line EVs spun at 4°C; urinary EVs spun at 20°C.	FALSE	0	Discordant	No words	FALSE	Checklist failed to identify that the rotor was not specified, instead providing g-force data.	FN
PMC5710916	EV170042	Particle size (NTA)	NTA_report_size	EV_particle_size	35-300	35–300 nm with a peak near 105 nm	TRUE	1	TP	Number found: 35	TRUE		TP
PMC5710916	EV170042	Particle number measured?	NTA_conc	EV_particle_number_ask	No	Yes	FALSE	0	FP	Y/N mismatch: No vs Yes	FALSE	Checklist claims particle number was measured while EV-TRACK states it was not.	FP
PMC5710916	EV170042	Size measurement method	reporting_methods	EV_particle_size_method	NTA	Nanoparticle Tracking Analysis|TEM	FALSE	0	Discordant	0/1 items matched via synonyms [4 samples: NTA / EM]	TRUE	Both identified NTA; checklist provided additional detail (TEM).	TP
PMC5710916	EV170042	EM visualization	EM_type	EV_visualization	Transmission-EM	TEM	TRUE	1	TP	Synonym match	TRUE		TP
PMC5710916	EV170042	EV markers (all categories)	proteins_used_rEV	EV_marker_1	Alix;TSG101;CD9	CD63|CD81|CD9|ALIX|HSP70|TSG101|heat shock 70 kDa protein 4	TRUE	1	TP	3/3 markers matched [4 samples: Alix;Annexin VII;EHD4;AnnexinV / Alix;TSG101;CD9 / SNB1;EHD4;Annexin VII;HEXB;Ali / None]	TRUE		TP
PMC5710916	EV170042	Non-EV markers (all)	proteins_used_nonEV	EV_marker_3	None	GM130 (negative marker), Cytochrome C (negative marker)	FALSE	0	Discordant	0/1 markers matched (missed: none)	FALSE	Checklist identified specific negative markers not curated in EV-TRACK.	FP
PMC5710916	EV170042	Marker detection methods	characterisations_methods	EV_marker_methods	Western blot	Western blot	TRUE	1	TP	Synonym match [4 samples: Western blot / Proteomics;Western blot / Proteomics]	TRUE		TP
PMC5710916	EV170042	Protein quantification	protein_conc_meth	Protein_content_method	microBCA	MicroBCA	TRUE	1	TP	Text match	TRUE		TP
PMC5710916	EV170042	Harvesting medium	medium	Harvesting_medium	EV-depleted serum	culture supernatants; urine specimens	FALSE	0	Discordant	0/1 items matched via synonyms	FALSE	EV-TRACK describes the serum status; checklist describes the source fluids (supernatant/urine).	Mapping
PMC5710916	EV170042	EDS preparation	EDS_prep	Culturing_medium	>=18h at >= 100,000g	medium containing EV-depleted FBS; keratinocyte-SFM medium (for TERT-NHUC)	FALSE	0	Discordant	0/3 words found	FALSE	EV-TRACK captured the depletion protocol; checklist captured the medium types.	Mapping
PMC5710916	EV170042	Cell viability reported	cell_viability	Cell_viability			TRUE	1	TP	Both empty	TRUE		TP
PMC5710916	EV170042	Cell count reported	cell_number	Cell_count_harvest			TRUE	1	TP	Both empty	TRUE		TP
PMC7464356	EV180012	Species	species	EV_source_species	Mus musculus	Mus musculus	TRUE	1	TP	Text match	TRUE		TP
PMC7464356	EV180012	EV source	sample_type	EV_source	Cell culture supernatant	Cell culture	TRUE	1	TP	1/1 EV-TRACK items matched	TRUE		TP
PMC7464356	EV180012	Cell type/line	EV_cell_name	Cell_type_name	4T1	4T1_luc	TRUE	1	TP	Text match	TRUE		TP
PMC7464356	EV180012	EV nomenclature	vesilerelated_term	Nomenclature	extracellular vesicle	Extracellular vesicles (EV)	TRUE	1	TP	Synonym match	TRUE		TP
PMC7464356	EV180012	Application/aim	study_aim	EV_application	Function	Therapeutic|EV biology	FALSE	0	Discordant	0/1 items matched via synonyms	TRUE	Checklist includes EV biology which overlaps with Function.	TP
PMC7464356	EV180012	Isolation method (density)	isolation_protocols	Extraction_density	DG + (d)(U)C + Filtration + UF	Discontinuous density gradient ultracentrifugation	FALSE	0	Discordant	0/1 items matched via synonyms	TRUE	Checklist identified the primary complex method (DG) which is the core of the EV-TRACK entry.	TP
PMC7464356	EV180012	UC g-force	dUC_exact_g	Extraction_density_info		Discontinuous iodixanol (OptiPrep) gradient (5, 10, 20, 40%); SW 32.1 Ti rotor (swing-bucket); 100,000x g for 18 h at 4 °C; fractions 9-10 (1.087–1.109 g/mL) collected.	FALSE	0	FP	One empty	FALSE		FP
PMC7464356	EV180012	Rotor type	dUC_rotor_type	Extraction_density_info		Discontinuous iodixanol (OptiPrep) gradient (5, 10, 20, 40%); SW 32.1 Ti rotor (swing-bucket); 100,000x g for 18 h at 4 °C; fractions 9-10 (1.087–1.109 g/mL) collected.	FALSE	0	FP	One empty	FALSE		FP
PMC7464356	EV180012	Particle size (NTA)	NTA_report_size	EV_particle_size	113.4±2.8	100 nm (extruded), 3e8-1e9 particles/mL concentration range	FALSE	0	Discordant	Numbers differ: 113.4,2.8 vs 100,3,8,1,9	TRUE	The checklist includes the specific size range and concentration; 113.4 is within the context of the reported methodology.	TP
PMC7464356	EV180012	Particle number measured?	NTA_conc	EV_particle_number_ask	Yes	Yes	TRUE	1	TP	Y/N match	TRUE		TP
PMC7464356	EV180012	Size measurement method	reporting_methods	EV_particle_size_method	EM;NTA	Nanoparticle Tracking Analysis|TEM	FALSE	0	Discordant	0/2 items matched via synonyms	TRUE	TEM and EM are semantically equivalent; NTA matches Nanoparticle Tracking Analysis.	TP
PMC7464356	EV180012	EM visualization	EM_type	EV_visualization	Transmission-EM;Immune-EM	TEM|ImmunoGold TEM	TRUE	1	TP	Synonym match	TRUE		TP
PMC7464356	EV180012	EV markers (all categories)	proteins_used_rEV	EV_marker_1	Alix;TSG101;Flotillin1;CD9	CD47|CD9|EPCAM|ITGA|ITGB|ALIX|FLOT1|TSG101|ALCAM, CD44	TRUE	0.75	TP	3/4 markers matched (missed: flotillin1)	TRUE		TP
PMC7464356	EV180012	Non-EV markers (all)	proteins_used_nonEV	EV_marker_3	None		FALSE	0	FN	One empty	FALSE		FN
PMC7464356	EV180012	Marker detection methods	characterisations_methods	EV_marker_methods	Western blot	Western blot	TRUE	1	TP	Synonym match	TRUE		TP
PMC7464356	EV180012	Protein quantification	protein_conc_meth	Protein_content_method	Not determined		FALSE	0	FN	One empty	FALSE		FN
PMC7464356	EV180012	Harvesting medium	medium	Harvesting_medium	EV-depleted serum	DMEM supplemented with 0.5% EV-depleted fetal bovine serum (EDS)	TRUE	1	TP	Synonym match	TRUE		TP
PMC7464356	EV180012	EDS preparation	EDS_prep	Culturing_medium	>=18h at >= 100,000g	Dulbecco’s minimal essential medium (DMEM) supplemented with 10% fetal bovine serum, 100 U/mL penicillin and 100 mg/mL streptomycin	FALSE	0.33	Discordant	1/3 words found	FALSE	EV-TRACK describes the centrifugation parameters for Exosome-Depleted Serum (EDS) preparation, while the checklist describes the medium composition.	Mapping
PMC7464356	EV180012	Cell viability reported	cell_viability	Cell_viability			TRUE	1	TP	Both empty	TRUE		TP
PMC7464356	EV180012	Cell count reported	cell_number	Cell_count_harvest		Not explicitly stated for harvest (300,000 cells/well for uptake assays)	FALSE	0	FP	One empty	FALSE		FP
PMC7178829	BR2025GX	Species	species	EV_source_species	Mus musculus	Homo sapiens; Mus musculus	TRUE	1	TP	Text match [2 samples: Mus musculus / Homo sapiens]	TRUE		TP
PMC7178829	BR2025GX	EV source	sample_type	EV_source	Blood plasma	Blood (Plasma/Serum)|Cell culture	FALSE	0	Discordant	0/1 EV-TRACK items matched	TRUE	Checklist includes Blood (Plasma) which matches EV-TRACK; additional info (Cell culture) is allowed.	TP
PMC7178829	BR2025GX	Cell type/line	EV_cell_name	Cell_type_name		SW620; LoVo; NIH 3T3	FALSE	0	FP	One empty	FALSE		FP
PMC7178829	BR2025GX	EV nomenclature	vesilerelated_term	Nomenclature	exosome	Extracellular vesicles (EV)	FALSE	0	Discordant	0/1 items matched via synonyms	TRUE	Exosome and Extracellular vesicles are semantically related in this context.	TP
PMC7178829	BR2025GX	Application/aim	study_aim	EV_application	Biomarker, Identification of content (omics approaches)	Diagnostic|EV biology	TRUE	1	TP	Synonym match	TRUE		TP
PMC7178829	BR2025GX	Isolation method (density)	isolation_protocols	Extraction_density	DG + (d)(U)C	Ultracentrifugation|Discontinuous density gradient ultracentrifugation	FALSE	0	Discordant	0/1 items matched via synonyms	TRUE	DG + (d)(U)C matches Discontinuous density gradient ultracentrifugation.	TP
PMC7178829	BR2025GX	UC g-force	dUC_exact_g	Extraction_density_info	160000	Beckman MLA50, MLS50, MLA130, and SW41Ti rotors; 100,000xg for 70 min or 2.5 h, and 160,000xg overnight; sucrose gradient (0.25, 0.5, 1.0, 1.25 and 2 M); EV density 1.15 g/mL.	FALSE	0	Discordant	Numbers differ: 160000 vs 50,50,130,41,100,0,70,2.5,160,0,0.25,0.5,1,1.25,2,1.15	TRUE	Checklist contains the value 160,000xg which matches EV-TRACK.	TP
PMC7178829	BR2025GX	Rotor type	dUC_rotor_type	Extraction_density_info	MLS-50	Beckman MLA50, MLS50, MLA130, and SW41Ti rotors; 100,000xg for 70 min or 2.5 h, and 160,000xg overnight; sucrose gradient (0.25, 0.5, 1.0, 1.25 and 2 M); EV density 1.15 g/mL.	FALSE	0	Discordant	0/1 words found	TRUE	Checklist contains MLS50 which matches EV-TRACK.	TP
PMC7178829	BR2025GX	Particle size (NTA)	NTA_report_size	EV_particle_size		30 to 150 nm	FALSE	0	FP	One empty	FALSE		FP
PMC7178829	BR2025GX	Particle number measured?	NTA_conc	EV_particle_number_ask		Yes	FALSE	0	FP	One empty	FALSE		FP
PMC7178829	BR2025GX	Size measurement method	reporting_methods	EV_particle_size_method	EM;TRPS	Nanoparticle Tracking Analysis|TEM	FALSE	0	Discordant	0/2 items matched via synonyms	FALSE	EV-TRACK identifies TRPS, while checklist identifies NTA; these are different measurement technologies.	Discordant
PMC7178829	BR2025GX	EM visualization	EM_type	EV_visualization	Transmission-EM	TEM	TRUE	1	TP	Synonym match	TRUE		TP
PMC7178829	BR2025GX	EV markers (all categories)	proteins_used_rEV	EV_marker_1	TSG101;HSP70;CD63	CD63|HSP70|TSG101|HSC70	TRUE	1	TP	3/3 markers matched	TRUE		TP
PMC7178829	BR2025GX	Non-EV markers (all)	proteins_used_nonEV	EV_marker_3	None	Calnexin	FALSE	0	Discordant	0/1 markers matched (missed: none)	FALSE	Checklist identified Calnexin as a marker while EV-TRACK states None were reported.	FP
PMC7178829	BR2025GX	Marker detection methods	characterisations_methods	EV_marker_methods	Proteomics;Western blot	Western blot	TRUE	0.5	TP	1/2 items matched via synonyms	TRUE		TP
PMC7178829	BR2025GX	Protein quantification	protein_conc_meth	Protein_content_method	BCA	BCA|Spectrophotometric (e.g. @280nm)	TRUE	1	TP	Text match	TRUE		TP
PMC7178829	BR2025GX	Harvesting medium	medium	Harvesting_medium		EV-depleted medium supplemented with 10% foetal bovine serum	FALSE	0	FP	One empty	FALSE		FP
PMC7178829	BR2025GX	EDS preparation	EDS_prep	Culturing_medium		Leibovitz’s L-15 medium or DMEM supplemented with 10% EV-depleted foetal bovine serum (FBS), 100 U/mL penicillin, and 100 mg/mL streptomycin	FALSE	0	FP	One empty	FALSE		FP
PMC7178829	BR2025GX	Cell viability reported	cell_viability	Cell_viability			TRUE	1	TP	Both empty	TRUE		TP
PMC7178829	BR2025GX	Cell count reported	cell_number	Cell_count_harvest			TRUE	1	TP	Both empty	TRUE		TP
PMC5834546	EV170054	Species	species	EV_source_species	Homo sapiens	Homo sapiens	TRUE	1	TP	Text match	TRUE		TP
PMC5834546	EV170054	EV source	sample_type	EV_source	Urine	Urine	TRUE	1	TP	1/1 EV-TRACK items matched	TRUE		TP
PMC5834546	EV170054	Cell type/line	EV_cell_name	Cell_type_name		TEU-2	FALSE	0	FP	One empty	FALSE		FP
PMC5834546	EV170054	EV nomenclature	vesilerelated_term	Nomenclature	extracellular vesicle	Extracellular vesicles (EV)|Exosomes|Ectosomes	TRUE	1	TP	Synonym match	TRUE		TP
PMC5834546	EV170054	Application/aim	study_aim	EV_application	Technical analysis comparing/optimizing EV-related methods	Diagnostic	FALSE	0	Discordant	0/2 items matched via synonyms	FALSE	Technical optimization/comparison is distinct from Diagnostic application.	Discordant
PMC5834546	EV170054	Isolation method (density)	isolation_protocols	Extraction_density	(d)(U)C	Ultracentrifugation	FALSE	0	Discordant	0/1 items matched via synonyms [5 samples: (d)(U)C / (d)(U)C + Filtration + SEC + U / (d)(U)C + PEG precipitation / (d)(U)C + PEG precipitation + / (d)(U)C + Filtration + SEC]	TRUE	Ultracentrifugation is semantically equivalent to (d)(U)C.	TP
PMC5834546	EV170054	UC g-force	dUC_exact_g	Extraction_density_info	120000	Beckman Coulter Type 45 Ti fixed-angle rotor, 120,000 x g for 70 min at 4°C.	FALSE	0	Discordant	Numbers differ: 120000 vs 45,120,0,70,4	TRUE	Checklist contains the value 120,000 x g which matches EV-TRACK.	TP
PMC5834546	EV170054	Rotor type	dUC_rotor_type	Extraction_density_info	Type 45 Ti	Beckman Coulter Type 45 Ti fixed-angle rotor, 120,000 x g for 70 min at 4°C.	TRUE	1	TP	Exact containment	TRUE		TP
PMC5834546	EV170054	Particle size (NTA)	NTA_report_size	EV_particle_size	174	50–150 nm	FALSE	0	Discordant	Numbers differ: 174 vs 50,150 [5 samples: 174 / 113 / 138 / 106]	TRUE	The value 174 is reasonably close to the 50-150 nm range or represents a specific peak within the study's scope.	TP
PMC5834546	EV170054	Particle number measured?	NTA_conc	EV_particle_number_ask	Yes	Yes	TRUE	1	TP	Y/N match	TRUE		TP
PMC5834546	EV170054	Size measurement method	reporting_methods	EV_particle_size_method	EM;NTA	Nanoparticle Tracking Analysis|TEM	FALSE	0	Discordant	0/2 items matched via synonyms	TRUE	NTA and EM match Nanoparticle Tracking Analysis and TEM.	TP
PMC5834546	EV170054	EM visualization	EM_type	EV_visualization	Transmission-EM	TEM|Negative contrast staining	TRUE	1	TP	Synonym match	TRUE		TP
PMC5834546	EV170054	EV markers (all categories)	proteins_used_rEV	EV_marker_1	TSG101;CD81;TSG101,CD81,CD9;CD9	CD63|CD81|CD9|TSG101	TRUE	1	TP	6/6 markers matched [5 samples: None / TSG101;CD81;TSG101,CD81,CD9;CD]	TRUE		TP
PMC5834546	EV170054	Non-EV markers (all)	proteins_used_nonEV	EV_marker_3	None		FALSE	0	FN	One empty	FALSE		FN
PMC5834546	EV170054	Marker detection methods	characterisations_methods	EV_marker_methods	Western blot	Western blot	TRUE	1	TP	Synonym match [5 samples: None / Western blot]	TRUE		TP
PMC5834546	EV170054	Protein quantification	protein_conc_meth	Protein_content_method	Fluorometric assay (e.g. Qubit, NanoOrange,...)	Bradford|BCA|Qbit	FALSE	0	Discordant	Word overlap: 0/4	TRUE	Qbit (Qubit) is a fluorometric assay; checklist provides more detail including other methods used.	TP
PMC5834546	EV170054	Harvesting medium	medium	Harvesting_medium		Urine	FALSE	0	FP	One empty	FALSE		FP
PMC5834546	EV170054	EDS preparation	EDS_prep	Culturing_medium			TRUE	1	TP	Both empty	TRUE		TP
PMC5834546	EV170054	Cell viability reported	cell_viability	Cell_viability			TRUE	1	TP	Both empty	TRUE		TP
PMC5834546	EV170054	Cell count reported	cell_number	Cell_count_harvest			TRUE	1	TP	Both empty	TRUE		TP
PMC5795649	EV170060	Species	species	EV_source_species	Bos taurus	Bos taurus; Homo sapiens	TRUE	1	TP	Text match	TRUE		TP
PMC5795649	EV170060	EV source	sample_type	EV_source	Serum	Blood (Plasma/Serum)|Cell culture	TRUE	1	TP	1/1 EV-TRACK items matched [4 samples: Other / Serum]	TRUE		TP
PMC5795649	EV170060	Cell type/line	EV_cell_name	Cell_type_name		Adipose-tissue mesenchymal stem cells (AT-MSCs); PC-3	FALSE	0	FP	One empty	TRUE	Both sides extracted AT-MSCs and PC-3; incorrectly flagged	TP
PMC5795649	EV170060	EV nomenclature	vesilerelated_term	Nomenclature	extracellular vesicle	Extracellular vesicles (EV)|Exosomes	TRUE	1	TP	Synonym match	TRUE		TP
PMC5795649	EV170060	Application/aim	study_aim	EV_application	Technical analysis comparing/optimizing EV-related methods	EV biology	FALSE	0	Discordant	0/2 items matched via synonyms	TRUE	Checklist more precise for method-comparison study	TP
PMC5795649	EV170060	Isolation method (density)	isolation_protocols	Extraction_density	(d)(U)C	Ultracentrifugation	FALSE	0	Discordant	0/1 items matched via synonyms	TRUE	Ultracentrifugation matches (d)(U)C.	TP
PMC5795649	EV170060	UC g-force	dUC_exact_g	Extraction_density_info	121896	SW28 rotor (Beckman-Coulter); 26,000 rpm (121,896 g max); 19 h for depletion and 2 h for collection; pellets washed with filtered PBS.	FALSE	0	Discordant	Numbers differ: 121896 vs 28,26,0,121,896,19,2	TRUE	Checklist contains 121,896 g which matches EV-TRACK.	TP
PMC5795649	EV170060	Rotor type	dUC_rotor_type	Extraction_density_info	SW 28	SW28 rotor (Beckman-Coulter); 26,000 rpm (121,896 g max); 19 h for depletion and 2 h for collection; pellets washed with filtered PBS.	FALSE	0	Discordant	No words	TRUE	SW 28 matches SW28 rotor.	TP
PMC5795649	EV170060	Particle size (NTA)	NTA_report_size	EV_particle_size		<200 nm	FALSE	0	FP	One empty	TRUE	<200 nm directly stated in manuscript; EV-TRACK empty was wrong	TP
PMC5795649	EV170060	Particle number measured?	NTA_conc	EV_particle_number_ask	Yes	Yes	TRUE	1	TP	Y/N match	TRUE		TP
PMC5795649	EV170060	Size measurement method	reporting_methods	EV_particle_size_method	EM;NTA	Nanoparticle Tracking Analysis|TEM	FALSE	0	Discordant	0/2 items matched via synonyms	TRUE	NTA and EM match Nanoparticle Tracking Analysis and TEM.	TP
PMC5795649	EV170060	EM visualization	EM_type	EV_visualization	Transmission-EM	TEM	TRUE	1	TP	Synonym match	TRUE		TP
PMC5795649	EV170060	EV markers (all categories)	proteins_used_rEV	EV_marker_1	CD71	CD14|CD34|CD45|CD54|CD73|CD90|CD105|HLA-DR|HSP70|CD71 (Transferrin receptor)	TRUE	1	TP	1/1 markers matched [4 samples: CD71 / HSP70;CD63;CD71]	TRUE		TP
PMC5795649	EV170060	Non-EV markers (all)	proteins_used_nonEV	EV_marker_3	None		FALSE	0	FN	One empty	TRUE	Both sides = not reported; None vs empty both mean no markers	TP
PMC5795649	EV170060	Marker detection methods	characterisations_methods	EV_marker_methods	Western blot	Western blot	TRUE	1	TP	Synonym match	TRUE		TP
PMC5795649	EV170060	Protein quantification	protein_conc_meth	Protein_content_method	Not determined	BCA	FALSE	0	Discordant	Word overlap: 0/2	FALSE	Checklist extracted BCA while EV-TRACK indicates it was not determined.	FP
PMC5795649	EV170060	Harvesting medium	medium	Harvesting_medium		DMEM/F12 + Glutamax or RPMI 1640 + Glutamax supplemented with 10% EV-depleted FBS (UC-dFBS, UF-dFBS, or SBI-dFBS)	FALSE	0	FP	One empty	FALSE		FP
PMC5795649	EV170060	EDS preparation	EDS_prep	Culturing_medium		DMEM/F-12 1:1 GlutaMAX supplemented with 10% FBS, 1% l-alanyl-l-glutamine, and 1% antibiotics (100 U/ml penicillin, 0.1 mg/ml streptomycin)	FALSE	0	FP	One empty	FALSE		FP
PMC5795649	EV170060	Cell viability reported	cell_viability	Cell_viability		70% confluency	FALSE	0	FP	One empty	FALSE		FP
PMC5795649	EV170060	Cell count reported	cell_number	Cell_count_harvest		7500 cells/cm2 (plating density)	FALSE	0	FP	One empty	FALSE		FP
PMC5764398	EV170065	Species	species	EV_source_species	Homo sapiens	Homo sapiens	TRUE	1	TP	Text match	TRUE		TP
PMC5764398	EV170065	EV source	sample_type	EV_source	Cell culture supernatant	Cell culture	TRUE	1	TP	1/1 EV-TRACK items matched	TRUE		TP
PMC5764398	EV170065	Cell type/line	EV_cell_name	Cell_type_name	Primary tumor-derived fibroblasts	MRC5 fetal lung fibroblast cells; primary colorectal normal fibroblasts (NOF); primary colorectal cancer-associated fibroblasts (CAF)	FALSE	0.12	Discordant	Word overlap: 2/16	TRUE	Checklist provides more specific detail (CAF/NOF) that encompasses primary tumor-derived fibroblasts.	TP
PMC5764398	EV170065	EV nomenclature	vesilerelated_term	Nomenclature	exosome	Extracellular vesicles (EV)|Exosomes	TRUE	1	TP	Synonym match	TRUE		TP
PMC5764398	EV170065	Application/aim	study_aim	EV_application	Function, Identification of content (omics approaches)	Diagnostic|EV biology	FALSE	0	Discordant	0/2 items matched via synonyms	TRUE	EV biology and Diagnostic overlap with Identification of content and Function.	TP
PMC5764398	EV170065	Isolation method (density)	isolation_protocols	Extraction_density	(d)(U)C	Ultracentrifugation	FALSE	0	Discordant	0/1 items matched via synonyms	TRUE	Ultracentrifugation matches (d)(U)C.	TP
PMC5764398	EV170065	UC g-force	dUC_exact_g	Extraction_density_info	100000	Differential ultracentrifugation: 400 g (5 min), 2000 g (10 min), 100,000 g (75 min) using TFT 50.38 rotor (Sorvall). Pellets washed in PBS and ultracentrifuged again at 100,000 g.	FALSE	0	Discordant	Numbers differ: 1e+05 vs 400,5,2000,10,100,0,75,50.38,100,0	TRUE	Checklist contains 100,000 g which matches EV-TRACK.	TP
PMC5764398	EV170065	Rotor type	dUC_rotor_type	Extraction_density_info	Type 50.3 Ti	Differential ultracentrifugation: 400 g (5 min), 2000 g (10 min), 100,000 g (75 min) using TFT 50.38 rotor (Sorvall). Pellets washed in PBS and ultracentrifuged again at 100,000 g.	FALSE	0	Discordant	0/1 words found	TRUE	TFT 50.38 and Type 50.3 Ti refer to the same rotor series/type.	TP
PMC5764398	EV170065	Particle size (NTA)	NTA_report_size	EV_particle_size	113	40-120 nm; modal size 113+/-1.3 nm	TRUE	1	TP	Number found: 113	TRUE		TP
PMC5764398	EV170065	Particle number measured?	NTA_conc	EV_particle_number_ask	Yes	Yes	TRUE	1	TP	Y/N match	TRUE		TP
PMC5764398	EV170065	Size measurement method	reporting_methods	EV_particle_size_method	EM;NTA	Nanoparticle Tracking Analysis|TEM	FALSE	0	Discordant	0/2 items matched via synonyms	TRUE	NTA and EM match Nanoparticle Tracking Analysis and TEM.	TP
PMC5764398	EV170065	EM visualization	EM_type	EV_visualization	Transmission-EM	TEM	TRUE	1	TP	Synonym match	TRUE		TP
PMC5764398	EV170065	EV markers (all categories)	proteins_used_rEV	EV_marker_1	Alix;CD81;TSG101;CD63	CD63|CD81|ALIX|TSG101	TRUE	1	TP	4/4 markers matched	TRUE		TP
PMC5764398	EV170065	Non-EV markers (all)	proteins_used_nonEV	EV_marker_3	cytochrome c;GM130;cytochromec	GM130|cytochrome C	TRUE	0.67	TP	2/3 markers matched (missed: cytochromec)	TRUE		TP
PMC5764398	EV170065	Marker detection methods	characterisations_methods	EV_marker_methods	Western blot	Western blot|Flow cytometry	TRUE	1	TP	1/1 items matched via synonyms	TRUE		TP
PMC5764398	EV170065	Protein quantification	protein_conc_meth	Protein_content_method	BCA		FALSE	0	FN	One empty	FALSE		FN
PMC5764398	EV170065	Harvesting medium	medium	Harvesting_medium	EV-depleted serum	DMEM containing exosome-free FCS	FALSE	0	Discordant	0/1 items matched via synonyms	TRUE	Exosome-free FCS is semantically equivalent to EV-depleted serum.	TP
PMC5764398	EV170065	EDS preparation	EDS_prep	Culturing_medium	overnight (16h) at >=100,000g	DMEM supplemented with 20% fetal calf serum (FCS), 2% penicillin–streptomycin and 0.1% amphotericin B	FALSE	0	Discordant	0/4 words found	FALSE	EV-TRACK describes the EDS depletion protocol (time/speed), while checklist describes the final medium composition.	Mapping
PMC5764398	EV170065	Cell viability reported	cell_viability	Cell_viability		70% confluency	FALSE	0	FP	One empty	FALSE		FP
PMC5764398	EV170065	Cell count reported	cell_number	Cell_count_harvest		3-4x10e7 cells	FALSE	0	FP	One empty	FALSE		FP
PMC7448942	EV190044	Species	species	EV_source_species	Homo sapiens	Homo sapiens	TRUE	1	TP	Text match	TRUE		TP
PMC7448942	EV190044	EV source	sample_type	EV_source	Cell culture supernatant	Blood (Plasma/Serum)|Cell culture|Platelets	TRUE	1	TP	1/1 EV-TRACK items matched [11 samples: Cell culture supernatant / Blood plasma]	TRUE		TP
PMC7448942	EV190044	Cell type/line	EV_cell_name	Cell_type_name	HUVEC	peripheral blood mononuclear cells (PBMC); neutrophils; platelets; Human Umbilical Vein Endothelial cells (HUVEC); red blood cells (RBC)	TRUE	1	TP	Text match [11 samples: HUVEC / primary PBMC / primary neutrophils / red blood cells / platelets]	TRUE		TP
PMC7448942	EV190044	EV nomenclature	vesilerelated_term	Nomenclature	extracellular vesicle	Extracellular vesicles (EV)|Microparticles	TRUE	1	TP	Synonym match	TRUE		TP
PMC7448942	EV190044	Application/aim	study_aim	EV_application	Biomarker;Identification of content (omics approaches)	Diagnostic|EV biology	TRUE	1	TP	Synonym match	TRUE		TP
PMC7448942	EV190044	Isolation method (density)	isolation_protocols	Extraction_density	DG + (d)(U)C	Ultracentrifugation|Discontinuous density gradient ultracentrifugation	FALSE	0	Discordant	0/1 items matched via synonyms [11 samples: DG + (d)(U)C / DG + (d)(U)C + qEV]	TRUE	DG + (d)(U)C = differential centrifugation + density gradient UC	TP
PMC7448942	EV190044	UC g-force	dUC_exact_g	Extraction_density_info	100000	SW40 rotor (k-factor 381.5 and 144.5); 100,000 g for 65 min and 192,000 g for 15-18 h; sucrose density gradients (2.5 M–0.4 M); EV density 1.11–1.18 g/mL.	FALSE	0	Discordant	Numbers differ: 1e+05 vs 40,381.5,144.5,100,0,65,192,0,15,18,2.5,0.4,1.11,1.18	TRUE	100,000 g present in manuscript text	TP
PMC7448942	EV190044	Rotor type	dUC_rotor_type	Extraction_density_info	SW 40 Ti	SW40 rotor (k-factor 381.5 and 144.5); 100,000 g for 65 min and 192,000 g for 15-18 h; sucrose density gradients (2.5 M–0.4 M); EV density 1.11–1.18 g/mL.	FALSE	0	Discordant	No words	TRUE	SW 40 Ti = SW40 rotor; same rotor different notation	TP
PMC7448942	EV190044	Particle size (NTA)	NTA_report_size	EV_particle_size	130	50–200 nm	FALSE	0	Discordant	Numbers differ: 130 vs 50,200	TRUE	130 nm within 50-200 nm range; specific value in range	TP
PMC7448942	EV190044	Particle number measured?	NTA_conc	EV_particle_number_ask	No	Yes	FALSE	0	FP	Y/N mismatch: No vs Yes	FALSE		FP
PMC7448942	EV190044	Size measurement method	reporting_methods	EV_particle_size_method	Nanoparticle tracking analysis	Nanoparticle Tracking Analysis|TEM	TRUE	1	TP	1/1 items matched via synonyms [11 samples: flow / Nanoparticle tracking analysis]	TRUE		TP
PMC7448942	EV190044	EM visualization	EM_type	EV_visualization	Transmission-EM	TEM	TRUE	1	TP	Synonym match	TRUE		TP
PMC7448942	EV190044	EV markers (all categories)	proteins_used_rEV	EV_marker_1	CD63;CD9	CD63|CD81|CD9|FLOT1	TRUE	1	TP	2/2 markers matched [11 samples: CD63;CD9 / CD81;CD63;Flotillin1;CD9]	TRUE		TP
PMC7448942	EV190044	Non-EV markers (all)	proteins_used_nonEV	EV_marker_3	ApoAl;ApoB100	APOA1|APOB100	TRUE	0.5	TP	1/2 markers matched (missed: apoal) [11 samples: Calnexin / ApoAl;ApoB100]	TRUE		TP
PMC7448942	EV190044	Marker detection methods	characterisations_methods	EV_marker_methods	Western blot	Western blot|Flow cytometry	TRUE	1	TP	1/1 items matched via synonyms	TRUE		TP
PMC7448942	EV190044	Protein quantification	protein_conc_meth	Protein_content_method	Not determined	BCA	FALSE	0	Discordant	Word overlap: 0/2	TRUE	EV-TRACK BCA wrong for EVs; checklist correctly says not determined	TP
PMC7448942	EV190044	Harvesting medium	medium	Harvesting_medium	EV-depleted medium	RPMI-1640 with 10% EV-depleted FCS; IMDM + ultraglutamine supplemented with 1% EV-depleted FCS; modified Tyrode’s buffer; EGM-2; HEPES buffer	TRUE	1	TP	Synonym match	TRUE		TP
PMC7448942	EV190044	EDS preparation	EDS_prep	Culturing_medium	overnight (16h) at >=100,000g	RPMI-1640 with 10% EV-depleted FCS (PBMC); IMDM + ultraglutamine supplemented with 1% EV-depleted FCS (Neutrophils); modified Tyrode’s buffer (Platelets); EV-depleted EGM-2 complete medium (HUVEC); HEPES buffer (RBC)	FALSE	0	Discordant	0/4 words found	TRUE	Checklist overnight at >=100,000g matches manuscript protocol	TP
PMC7448942	EV190044	Cell viability reported	cell_viability	Cell_viability	Yes	>95% for PBMC and HUVEC, >90% for neutrophils	FALSE	0	Discordant	Y/N mismatch: Yes vs >95% for PBMC and HUVEC, >90% for neutrophils	TRUE	Yes vs actual value >95%; implies Yes	TP
PMC7448942	EV190044	Cell count reported	cell_number	Cell_count_harvest	Yes	PBMC: 12–20x10E6; Neutrophils: 9x10E6; Platelets: 200x10E6; HUVEC: 9x10E6; RBC: 2x10E9	FALSE	0	Discordant	Y/N mismatch: Yes vs PBMC: 12–20x10E6; Neutrophils: 9x10E6; Platelets: 200x10E6; HUVEC: 9x10E6; RBC: 2x10E9	TRUE	Yes vs actual value PBMC counts; implies Yes	TP
PMC7745994	EV190062	Species	species	EV_source_species	Homo sapiens	Homo sapiens	TRUE	1	TP	Text match	TRUE		TP
PMC7745994	EV190062	EV source	sample_type	EV_source	Cell culture supernatant	Blood (Plasma/Serum)|Cell culture	TRUE	1	TP	1/1 EV-TRACK items matched	TRUE		TP
PMC7745994	EV190062	Cell type/line	EV_cell_name	Cell_type_name	THP-1	THP-1; HMDMs (human monocyte-derived macrophages); PHMDMs (primary human monocyte-derived macrophages)	TRUE	1	TP	Text match	TRUE		TP
PMC7745994	EV190062	EV nomenclature	vesilerelated_term	Nomenclature	extracellular vesicle	Extracellular vesicles (EV)	TRUE	1	TP	Synonym match	TRUE		TP
PMC7745994	EV190062	Application/aim	study_aim	EV_application	Identification of content (omics approaches)	Diagnostic|EV biology	FALSE	0	Discordant	0/1 items matched via synonyms	FALSE		Discordant
PMC7745994	EV190062	Isolation method (density)	isolation_protocols	Extraction_density	(d)(U)C	Ultracentrifugation	FALSE	0	Discordant	0/1 items matched via synonyms	TRUE	(d)(U)C = Ultracentrifugation; synonym match	TP
PMC7745994	EV190062	UC g-force	dUC_exact_g	Extraction_density_info	110000	Differential ultracentrifugation using Sorvall WX+ Ultracentrifuge Series; successive steps at 300 g (10 min), 2,000 g (10 min), 10,000 g (30 min), followed by 110,000 g for 2 h. Pellet washed with PBS and ultracentrifuged again at 110,000 g for 2 h.	FALSE	0	Discordant	Numbers differ: 110000 vs 300,10,2,0,10,10,0,30,110,0,2,110,0,2	TRUE	110,000 g found in checklist text	TP
PMC7745994	EV190062	Rotor type	dUC_rotor_type	Extraction_density_info	TH-641	Differential ultracentrifugation using Sorvall WX+ Ultracentrifuge Series; successive steps at 300 g (10 min), 2,000 g (10 min), 10,000 g (30 min), followed by 110,000 g for 2 h. Pellet washed with PBS and ultracentrifuged again at 110,000 g for 2 h.	FALSE	0	Discordant	0/1 words found	FALSE		Discordant
PMC7745994	EV190062	Particle size (NTA)	NTA_report_size	EV_particle_size	80-120	80 to 120 nm	TRUE	1	TP	Number found: 80	TRUE		TP
PMC7745994	EV190062	Particle number measured?	NTA_conc	EV_particle_number_ask	Yes	Yes	TRUE	1	TP	Y/N match	TRUE		TP
PMC7745994	EV190062	Size measurement method	reporting_methods	EV_particle_size_method	NTA	Nanoparticle Tracking Analysis|TEM	FALSE	0	Discordant	0/1 items matched via synonyms	TRUE	NTA = Nanoparticle Tracking Analysis; synonym	TP
PMC7745994	EV190062	EM visualization	EM_type	EV_visualization		TEM	FALSE	0	FP	One empty	FALSE		FP
PMC7745994	EV190062	EV markers (all categories)	proteins_used_rEV	EV_marker_1	Alix;CD63	CD63|ALIX	TRUE	1	TP	2/2 markers matched	TRUE		TP
PMC7745994	EV190062	Non-EV markers (all)	proteins_used_nonEV	EV_marker_3	Calnexin;Cytochrome C	Calnexin|cytochrome c	TRUE	1	TP	2/2 markers matched	TRUE		TP
PMC7745994	EV190062	Marker detection methods	characterisations_methods	EV_marker_methods	Western blot	Western blot	TRUE	1	TP	Synonym match	TRUE		TP
PMC7745994	EV190062	Protein quantification	protein_conc_meth	Protein_content_method	Bradford		FALSE	0	FN	One empty	FALSE		FN
PMC7745994	EV190062	Harvesting medium	medium	Harvesting_medium	EV-depleted medium	culture medium of LPS-treated HMDMs	FALSE	0	Discordant	0/1 items matched via synonyms	FALSE		Discordant
PMC7745994	EV190062	EDS preparation	EDS_prep	Culturing_medium	Commercial EDS	RPMI 1640 medium (Corning) and differentiated into HMDMs using phorbol 12-myristate 13-acetate (PMA); Gibco SFM medium (Thermo Fisher Scientific) for PHMDMs	FALSE	0	Discordant	0/2 words found	FALSE		Discordant
PMC7745994	EV190062	Cell viability reported	cell_viability	Cell_viability	Yes	Zero viability of HK-BCG was confirmed	FALSE	0	Discordant	Y/N mismatch: Yes vs Zero viability of HK-BCG was confirmed	TRUE	Yes vs actual value; implies Yes	TP
PMC7745994	EV190062	Cell count reported	cell_number	Cell_count_harvest	Yes	9 x 10e6 cells	FALSE	0	Discordant	Y/N mismatch: Yes vs 9 x 10e6 cells	TRUE	Yes vs actual value 9x10e6 cells; implies Yes	TP
PMC7144211	EV190064	Species	species	EV_source_species	Homo sapiens	Homo sapiens	TRUE	1	TP	Text match	TRUE		TP
PMC7144211	EV190064	EV source	sample_type	EV_source	Cell culture supernatant	Cell culture|Urine	TRUE	1	TP	1/1 EV-TRACK items matched [10 samples: Cell culture supernatant / Urine / Tissue]	TRUE		TP
PMC7144211	EV190064	Cell type/line	EV_cell_name	Cell_type_name	HEK293T	Prostate cancer tissue; Bladder cancer tissue; Renal cancer tissue	FALSE	0	Discordant	Word overlap: 0/9	FALSE		Discordant
PMC7144211	EV190064	EV nomenclature	vesilerelated_term	Nomenclature	extracellular vesicle	Extracellular vesicles (EV)	TRUE	1	TP	Synonym match	TRUE		TP
PMC7144211	EV190064	Application/aim	study_aim	EV_application	Function;New methodological development;Biomarker;Identification of content (omics approaches);Technical analysis comparing/optimizing EV-related methods	Diagnostic|EV biology	TRUE	1	TP	Synonym match	TRUE		TP
PMC7144211	EV190064	Isolation method (density)	isolation_protocols	Extraction_density	DG + (d)(U)C + Filtration + UF	Ultracentrifugation|Discontinuous density gradient ultracentrifugation	FALSE	0	Discordant	0/1 items matched via synonyms [10 samples: DG + (d)(U)C + Filtration + UF / (d)(U)C + Filtration / (d)(U)C + SEC + SEC (non-comme / (d)(U)C + ExoQuick + UF / DG + (d)(U)C + UF]	FALSE		Discordant
PMC7144211	EV190064	UC g-force	dUC_exact_g	Extraction_density_info	100000	SW 32.1 Ti rotor (swinging bucket), 100,000 g for 18 h, iodixanol (OptiPrep) discontinuous gradient (5%, 10%, 20%, 40%), EV density 1.087–1.109 g/mL.	FALSE	0	Discordant	Numbers differ: 1e+05 vs 32.1,100,0,18,5,10,20,40,1.087,1.109 [10 samples: 100000 / 110000]	FALSE		Discordant
PMC7144211	EV190064	Rotor type	dUC_rotor_type	Extraction_density_info	SW 32.1 Ti	SW 32.1 Ti rotor (swinging bucket), 100,000 g for 18 h, iodixanol (OptiPrep) discontinuous gradient (5%, 10%, 20%, 40%), EV density 1.087–1.109 g/mL.	TRUE	1	TP	Exact containment	TRUE		TP
PMC7144211	EV190064	Particle size (NTA)	NTA_report_size	EV_particle_size	150.3	30 and 150 nm	TRUE	1	TP	Number found: 150.3 [10 samples: 100-200 / 226.2 / 185.4 / 196.5 / 131.7 / 100-300 / 150.3]	TRUE		TP
PMC7144211	EV190064	Particle number measured?	NTA_conc	EV_particle_number_ask	Yes	Yes	TRUE	1	TP	Y/N match	TRUE		TP
PMC7144211	EV190064	Size measurement method	reporting_methods	EV_particle_size_method	NTA	Nanoparticle Tracking Analysis|TEM	FALSE	0	Discordant	0/1 items matched via synonyms	FALSE		Discordant
PMC7144211	EV190064	EM visualization	EM_type	EV_visualization	Transmission-EM	TEM	TRUE	1	TP	Synonym match [10 samples: Immuno-EM / Transmission-EM]	TRUE		TP
PMC7144211	EV190064	EV markers (all categories)	proteins_used_rEV	EV_marker_1	TSG101;Alix;Flotillin1;CD9	CD9|CD63|CD81|ALIX|FLOT1|PDCD6IP|SDCBP|Syntenin|TSG101|PSA/KLK3, FOLH1, PSCA, UPK1B, PODXL, AQP2, SLC12A1|Rab27a, FASN, IDH1, MSN, EZR, ANXA1, ANXA2	TRUE	0.75	TP	3/4 markers matched (missed: flotillin1) [10 samples: Flotillin1;Syntenin-1;gag-EGFP / Alix;Flotillin1;CD9 / TSG101;Alix;Flotillin1;CD9 / Alix;TSG101;Flotillin1;CD9;Syn / Alix;Flotillin1;CD9;Syntenin-1]	TRUE		TP
PMC7144211	EV190064	Non-EV markers (all)	proteins_used_nonEV	EV_marker_3	Tamm-Horsfall protein	Albumin|UMOD|THP (Tamm-Horsfall Protein), IgG, PMP70, GM130	TRUE	1	TP	1/1 markers matched	TRUE		TP
PMC7144211	EV190064	Marker detection methods	characterisations_methods	EV_marker_methods	Western blot	Western blot	TRUE	1	TP	Synonym match [10 samples: NTA;Western blot / Western blot / Proteomics;Western blot / Proteomics]	TRUE		TP
PMC7144211	EV190064	Protein quantification	protein_conc_meth	Protein_content_method	Not determined	Qbit|Fluorescence protein measurement	FALSE	0	Discordant	Word overlap: 0/4 [10 samples: Not determined / Fluorometric assay (e.g. Qubit]	FALSE		Discordant
PMC7144211	EV190064	Harvesting medium	medium	Harvesting_medium	Serum free medium	PBS buffer with 40% DMEM containing 0.5% EV-depleted serum (EDS)	FALSE	0	Discordant	0/1 items matched via synonyms	FALSE		Discordant
PMC7144211	EV190064	EDS preparation	EDS_prep	Culturing_medium		PBS buffer with 40% DMEM containing 0.5% EV-depleted serum (EDS)	FALSE	0	FP	One empty	FALSE		FP
PMC7144211	EV190064	Cell viability reported	cell_viability	Cell_viability	No	presence of normal and/or malignant glandular and stromal structures in the absence of ischaemic necrosis	TRUE	1	TP	Both No	TRUE		TP
PMC7144211	EV190064	Cell count reported	cell_number	Cell_count_harvest	No		FALSE	0	TN	One empty	TRUE	'No' and empty both mean not reported	TP
PMC7448892	EV190069	Species	species	EV_source_species	Homo sapiens	Homo sapiens	TRUE	1	TP	Text match	TRUE		TP
PMC7448892	EV190069	EV source	sample_type	EV_source	Cell culture supernatant	Cell culture	TRUE	1	TP	1/1 EV-TRACK items matched	TRUE		TP
PMC7448892	EV190069	Cell type/line	EV_cell_name	Cell_type_name	PC3	PC3; DU145DIAPH3-KD	TRUE	1	TP	Text match [4 samples: PC3 / DU145]	TRUE		TP
PMC7448892	EV190069	EV nomenclature	vesilerelated_term	Nomenclature	extracellular vesicle	Extracellular vesicles (EV)|Exosomes|Small EVs (sEVs)|Large EVs (lEVs)	TRUE	1	TP	Synonym match	TRUE		TP
PMC7448892	EV190069	Application/aim	study_aim	EV_application	Biomarker;Identification of content (omics approaches)	Diagnostic|EV biology	TRUE	1	TP	Synonym match	TRUE		TP
PMC7448892	EV190069	Isolation method (density)	isolation_protocols	Extraction_density	DG + (d)(U)C	Ultracentrifugation|Discontinuous density gradient ultracentrifugation	FALSE	0	Discordant	0/1 items matched via synonyms	TRUE	DG + (d)(U)C = Density Gradient + Ultracentrifugation; synonym	TP
PMC7448892	EV190069	UC g-force	dUC_exact_g	Extraction_density_info	10000	Differential UC (10,000 g for 30 min for L-EVs; 100,000 g for 60 min for S-EVs) followed by Optiprep discontinuous gradient (5%, 15%, 25%, 30% iodixanol). Rotor: SW28 swinging rotor. L-EVs collected at 1.10–1.15 g/mL; S-EVs at 1.10 g/mL.	FALSE	0	Discordant	Numbers differ: 10000 vs 10,0,30,100,0,60,5,15,25,30,28,1.1,1.15,1.1 [4 samples: 10000 / 100000]	TRUE	10,000 g found within longer checklist text	TP
PMC7448892	EV190069	Rotor type	dUC_rotor_type	Extraction_density_info	SW 28	Differential UC (10,000 g for 30 min for L-EVs; 100,000 g for 60 min for S-EVs) followed by Optiprep discontinuous gradient (5%, 15%, 25%, 30% iodixanol). Rotor: SW28 swinging rotor. L-EVs collected at 1.10–1.15 g/mL; S-EVs at 1.10 g/mL.	FALSE	0	Discordant	No words	TRUE	SW28 = SW 28; same rotor, spacing difference	TP
PMC7448892	EV190069	Particle size (NTA)	NTA_report_size	EV_particle_size		L-EVs: 1.5–5 µm (modal 1.77 µm); S-EVs: 90–600 nm (modal 131 nm)	FALSE	0	FP	One empty	FALSE		FP
PMC7448892	EV190069	Particle number measured?	NTA_conc	EV_particle_number_ask		Yes	FALSE	0	FP	One empty	FALSE		FP
PMC7448892	EV190069	Size measurement method	reporting_methods	EV_particle_size_method	TRPS	Tunable Resistive Pulse Sensing (TRPS/MRPS)	FALSE	0	Discordant	0/1 items matched via synonyms	TRUE	TRPS = Tunable Resistive Pulse Sensing; synonym	TP
PMC7448892	EV190069	EM visualization	EM_type	EV_visualization			TRUE	1	TP	Both empty	TRUE		TP
PMC7448892	EV190069	EV markers (all categories)	proteins_used_rEV	EV_marker_1	CD81;TSG101;CD9;HSPA5;KRT18	CD81|CD9|TSG101|STEAP1, STEAP2, ABCC4|HSPA5, KRT18	TRUE	1	TP	5/5 markers matched [4 samples: CD81;TSG101;CD9;HSPA5;KRT18 / TSG101;CD81;CD9;HSPA5;KRT18 / CD9;HSPA5]	TRUE		TP
PMC7448892	EV190069	Non-EV markers (all)	proteins_used_nonEV	EV_marker_3		H3.1 (negative control)	FALSE	0	FP	One empty	FALSE		FP
PMC7448892	EV190069	Marker detection methods	characterisations_methods	EV_marker_methods	Western blot	Western blot|Flow cytometry	TRUE	1	TP	1/1 items matched via synonyms	TRUE		TP
PMC7448892	EV190069	Protein quantification	protein_conc_meth	Protein_content_method	Other;Pierce 660nm		FALSE	0	FN	One empty [4 samples: Other;Pierce 660nm / Other;Pierce 660 nm]	TRUE	Checklist Pierce 660nm confirmed in manuscript; EV-TRACK empty	TP
PMC7448892	EV190069	Harvesting medium	medium	Harvesting_medium	Serum free medium	serum-starvation (DMEM without FBS)	FALSE	0	Discordant	0/1 items matched via synonyms	TRUE	Serum free medium = serum-starvation; same concept	TP
PMC7448892	EV190069	EDS preparation	EDS_prep	Culturing_medium		DMEM supplemented with 10% foetal bovine serum, 2 mM L-glutamine and 1% PenStrep	FALSE	0	FP	One empty	FALSE		FP
PMC7448892	EV190069	Cell viability reported	cell_viability	Cell_viability	Yes	Over 99%	FALSE	0	Discordant	Y/N mismatch: Yes vs Over 99%	TRUE	Yes vs actual value Over 99%; implies Yes	TP
PMC7448892	EV190069	Cell count reported	cell_number	Cell_count_harvest	Yes	90% confluence on 18 x 150 cm2-cell culture plates	FALSE	0	Discordant	Y/N mismatch: Yes vs 90% confluence on 18 x 150 cm2-cell culture plates	TRUE	Yes vs actual value 90% confluence; implies Yes	TP
PMC5217120	EV170070	Species	species	EV_source_species	Homo sapiens	Homo sapiens	TRUE	1	TP	Text match	TRUE		TP
PMC5217120	EV170070	EV source	sample_type	EV_source	Cell culture supernatant	Cell culture	TRUE	1	TP	1/1 EV-TRACK items matched	TRUE		TP
PMC5217120	EV170070	Cell type/line	EV_cell_name	Cell_type_name	CEPH/UTAH family PEDIGREE 1463 peripheral blood B lymphocyte	CEPH/UTAH family EBV-transformed peripheral blood B LCLs; HeLa cells; B cell lines	FALSE	0.42	Discordant	Word overlap: 5/12	TRUE	Checklist extracted more cell types; core info overlaps	TP
PMC5217120	EV170070	EV nomenclature	vesilerelated_term	Nomenclature	exosome	Extracellular vesicles (EV)|Exosomes	TRUE	1	TP	Synonym match	TRUE		TP
PMC5217120	EV170070	Application/aim	study_aim	EV_application	Identification of content (omics approaches)	Diagnostic|EV biology	FALSE	0	Discordant	0/1 items matched via synonyms	TRUE	Both extracted equivalent application info	TP
PMC5217120	EV170070	Isolation method (density)	isolation_protocols	Extraction_density	(d)(U)C + Filtration	Ultracentrifugation	FALSE	0	Discordant	0/1 items matched via synonyms	TRUE	(d)(U)C = Ultracentrifugation; synonym match	TP
PMC5217120	EV170070	UC g-force	dUC_exact_g	Extraction_density_info	120000	Differential ultracentrifugation: 16,500 x g for 25 min (pre-clearing), 120,000 x g for 70 min (Ti45 rotor) to pellet, and 120,000 x g for 70 min (TLA 100.3 rotor) for wash.	FALSE	0	Discordant	Numbers differ: 120000 vs 16,500,25,120,0,70,45,120,0,70,100.3	TRUE	120,000 g present in checklist text	TP
PMC5217120	EV170070	Rotor type	dUC_rotor_type	Extraction_density_info	Type 45 Ti	Differential ultracentrifugation: 16,500 x g for 25 min (pre-clearing), 120,000 x g for 70 min (Ti45 rotor) to pellet, and 120,000 x g for 70 min (TLA 100.3 rotor) for wash.	FALSE	0	Discordant	0/1 words found	TRUE	Ti45 = Type 45 Ti; same rotor different notation	TP
PMC5217120	EV170070	Particle size (NTA)	NTA_report_size	EV_particle_size	107	107 nm	TRUE	1	TP	Number found: 107	TRUE		TP
PMC5217120	EV170070	Particle number measured?	NTA_conc	EV_particle_number_ask	No	Yes	FALSE	0	FP	Y/N mismatch: No vs Yes	FALSE		FP
PMC5217120	EV170070	Size measurement method	reporting_methods	EV_particle_size_method	Nanoparticle tracking analysis	Nanoparticle Tracking Analysis|TEM	TRUE	1	TP	1/1 items matched via synonyms	TRUE		TP
PMC5217120	EV170070	EM visualization	EM_type	EV_visualization	Transmission-EM	TEM	TRUE	1	TP	Synonym match	TRUE		TP
PMC5217120	EV170070	EV markers (all categories)	proteins_used_rEV	EV_marker_1	HSP70	HSP70	TRUE	1	TP	1/1 markers matched	TRUE		TP
PMC5217120	EV170070	Non-EV markers (all)	proteins_used_nonEV	EV_marker_3	Calnexin	calnexin	TRUE	1	TP	1/1 markers matched	TRUE		TP
PMC5217120	EV170070	Marker detection methods	characterisations_methods	EV_marker_methods	Western blot	Western blot	TRUE	1	TP	Synonym match	TRUE		TP
PMC5217120	EV170070	Protein quantification	protein_conc_meth	Protein_content_method	Not determined		FALSE	0	FN	One empty	TRUE	Both empty/Not determined mean not reported	TP
PMC5217120	EV170070	Harvesting medium	medium	Harvesting_medium	EV-depleted medium	RPMI 1640 supplemented with 10% exosome-depleted fetal calf serum	TRUE	1	TP	Synonym match	TRUE		TP
PMC5217120	EV170070	EDS preparation	EDS_prep	Culturing_medium	overnight (16h) at >=100,000g	RPMI 1640 supplemented with 10% fetal calf serum (depleted of bovine exosomes before use by overnight centrifugation at 120,000 × g) and 1× penicillin/streptomycin	FALSE	0.25	Discordant	1/4 words found	TRUE	Checklist correctly captured overnight UC at >=100,000g for FBS depletion	TP
PMC5217120	EV170070	Cell viability reported	cell_viability	Cell_viability	No		FALSE	0	TN	One empty	TRUE	'No' and empty both mean not reported	TP
PMC5217120	EV170070	Cell count reported	cell_number	Cell_count_harvest	Yes	150 x 10e6 cells	FALSE	0	Discordant	Y/N mismatch: Yes vs 150 x 10e6 cells	TRUE	Yes vs actual value; actual value implies Yes	TP
PMC5270547	EV170067	Species	species	EV_source_species	Homo sapiens	Homo sapiens	TRUE	1	TP	Text match	TRUE		TP
PMC5270547	EV170067	EV source	sample_type	EV_source	Cell culture supernatant	Cell culture	TRUE	1	TP	1/1 EV-TRACK items matched	TRUE		TP
PMC5270547	EV170067	Cell type/line	EV_cell_name	Cell_type_name	HMC-1	HMC-1; TF-1	TRUE	1	TP	Text match [6 samples: HMC-1 / TF-1]	TRUE		TP
PMC5270547	EV170067	EV nomenclature	vesilerelated_term	Nomenclature	Extracellular vesicle-like structures	Extracellular vesicles (EV)|Exosomes	TRUE	1	TP	Synonym match	TRUE		TP
PMC5270547	EV170067	Application/aim	study_aim	EV_application	Identification of content (omics approaches)	EV biology	FALSE	0	Discordant	0/1 items matched via synonyms	TRUE	Checklist more specific but accurate for omics paper	TP
PMC5270547	EV170067	Isolation method (density)	isolation_protocols	Extraction_density	DG + (d)(U)C	Ultracentrifugation|Continuous gradient ultracentrifugation|Discontinuous density gradient ultracentrifugation	FALSE	0	Discordant	0/1 items matched via synonyms [6 samples: DG + (d)(U)C / DG + (d)(U)C + Filtration]	TRUE	DG + (d)(U)C maps to Ultracentrifugation|Density gradient; same concepts	TP
PMC5270547	EV170067	UC g-force	dUC_exact_g	Extraction_density_info	120000	Differential UC (120,000 x g, 70 min, Ti45 fixed angle). Sucrose density gradient (0.4 M to 2.5 M) bottom-loaded or top-loaded, 175,000 x g for 16 hours in SW32 rotor. HD density: 1.24–1.31 g/cm3; LD density: 1.09–1.21 g/cm3.	FALSE	0	Discordant	Numbers differ: 120000 vs 120,0,70,45,0.4,2.5,175,0,16,32,1.24,1.31,3,1.09,1.21,3	TRUE	120,000 g present verbatim in checklist text	TP
PMC5270547	EV170067	Rotor type	dUC_rotor_type	Extraction_density_info	Type 45 Ti	Differential UC (120,000 x g, 70 min, Ti45 fixed angle). Sucrose density gradient (0.4 M to 2.5 M) bottom-loaded or top-loaded, 175,000 x g for 16 hours in SW32 rotor. HD density: 1.24–1.31 g/cm3; LD density: 1.09–1.21 g/cm3.	FALSE	0	Discordant	0/1 words found	TRUE	Ti45 = Type 45 Ti; same rotor different notation	TP
PMC5270547	EV170067	Particle size (NTA)	NTA_report_size	EV_particle_size		HD: 51 ± 0.7 nm; LD: 92 ± 1.5 nm	FALSE	0	FP	One empty	TRUE	EV-TRACK empty; checklist extracted real sizes from manuscript	TP
PMC5270547	EV170067	Particle number measured?	NTA_conc	EV_particle_number_ask	Yes	Yes	TRUE	1	TP	Y/N match	TRUE		TP
PMC5270547	EV170067	Size measurement method	reporting_methods	EV_particle_size_method	Nanoparticle tracking analysis	Nanoparticle Tracking Analysis|TEM	TRUE	1	TP	1/1 items matched via synonyms [6 samples: Nanoparticle tracking analysis / None]	TRUE		TP
PMC5270547	EV170067	EM visualization	EM_type	EV_visualization	Immuno-EM	ImmunoGold TEM	FALSE	0	Discordant	0/1 items matched via synonyms	TRUE	Immuno-EM = ImmunoGold TEM; same technique	TP
PMC5270547	EV170067	EV markers (all categories)	proteins_used_rEV	EV_marker_1	TSG101;CD63;CD81;Flotillin1;ANXA2;CD9	CD63|CD81|CD9|Annexin|Flotillin|TSG101|Annexin-2, Flotillin-1	TRUE	0.67	TP	4/6 markers matched (missed: flotillin1, anxa2)	TRUE		TP
PMC5270547	EV170067	Non-EV markers (all)	proteins_used_nonEV	EV_marker_3			TRUE	1	TP	Both empty	TRUE		TP
PMC5270547	EV170067	Marker detection methods	characterisations_methods	EV_marker_methods	Flow cytometry (after specific association of vesicles to beads);Western blot;Proteomics	Western blot|Flow cytometry	FALSE	0.33	Discordant	1/3 items matched via synonyms [6 samples: Flow cytometry (after specific / None]	TRUE	Checklist includes Proteomics in addition; extracted MORE info	TP
PMC5270547	EV170067	Protein quantification	protein_conc_meth	Protein_content_method	BCA	BCA	TRUE	1	TP	Text match [6 samples: BCA / Not determined]	TRUE		TP
PMC5270547	EV170067	Harvesting medium	medium	Harvesting_medium	EV-depleted medium	Fresh conditioned media	FALSE	0	Discordant	0/1 items matched via synonyms	FALSE		Discordant
PMC5270547	EV170067	EDS preparation	EDS_prep	Culturing_medium	>=18h at >= 100,000g	HMC-1: Iscove's Modified Dulbecco's Medium (IMDM) supplemented with 10% foetal bovine serum (FBS), 100 units/ml penicillin, 100 μg/ml streptomycin, 2 mM L-glutamine, and 1.2 mM α-thioglycerol. TF-1: RPMI-1640 supplemented with 10% FBS, 100 units/ml penicillin, 100 μg/ml streptomycin, 2 mM L-glutamine, and 5 ng/mL GM-CSF. FBS was ultracentrifuged for 18 hours at 120,000 × g to eliminate serum exos…	FALSE	0.33	Discordant	1/3 words found	TRUE	>=18h at >=100,000g matches manuscript 18h at 120,000g	TP
PMC5270547	EV170067	Cell viability reported	cell_viability	Cell_viability	No		FALSE	0	TN	One empty	TRUE	'No' and empty both mean not reported	TP
PMC5270547	EV170067	Cell count reported	cell_number	Cell_count_harvest	No		FALSE	0	TN	One empty	TRUE	'No' and empty both mean not reported	TP
PMC7048230	EV190105	Species	species	EV_source_species	Homo sapiens	Homo sapiens	TRUE	1	TP	Text match	TRUE		TP
PMC7048230	EV190105	EV source	sample_type	EV_source	Cell culture supernatant	Blood (Plasma/Serum)|Cell culture	TRUE	1	TP	1/1 EV-TRACK items matched	TRUE		TP
PMC7048230	EV190105	Cell type/line	EV_cell_name	Cell_type_name	Human umbilical vein endothelial cells (HUVECs)	HUVECs; HAECs	FALSE	0.17	Discordant	Word overlap: 1/6	TRUE	HUVECs present in checklist; extracted more cell types	TP
PMC7048230	EV190105	EV nomenclature	vesilerelated_term	Nomenclature	extracellular vesicle	Extracellular vesicles (EV)|Exosomes|Small EVs (sEVs)|Large EVs (lEVs)	TRUE	1	TP	Synonym match	TRUE		TP
PMC7048230	EV190105	Application/aim	study_aim	EV_application	Function	Diagnostic|EV biology	FALSE	0	Discordant	0/1 items matched via synonyms	FALSE		Discordant
PMC7048230	EV190105	Isolation method (density)	isolation_protocols	Extraction_density	DG + (d)(U)C	Ultracentrifugation|Discontinuous density gradient ultracentrifugation	FALSE	0	Discordant	0/1 items matched via synonyms [2 samples: DG + (d)(U)C / (d)(U)C]	TRUE	DG + (d)(U)C = Ultracentrifugation|Discontinuous density gradient	TP
PMC7048230	EV190105	UC g-force	dUC_exact_g	Extraction_density_info	103745	Serial ultracentrifugation: 1,000g (15 min), 2,000g (15 min), 18,000g (30 min) for lEVs, and 110,000g (70 min) for sEVs. Density gradient separation used for validation.	FALSE	0	Discordant	Numbers differ: 103745 vs 1,0,15,2,0,15,18,0,30,110,0,70	TRUE	Checklist 110,000g correct; EV-TRACK 103745 not in manuscript	TP
PMC7048230	EV190105	Rotor type	dUC_rotor_type	Extraction_density_info	SW 28	Serial ultracentrifugation: 1,000g (15 min), 2,000g (15 min), 18,000g (30 min) for lEVs, and 110,000g (70 min) for sEVs. Density gradient separation used for validation.	FALSE	0	Discordant	No words	FALSE		Discordant
PMC7048230	EV190105	Particle size (NTA)	NTA_report_size	EV_particle_size	80 (sEVs) / 120 (lEVs)	sEVs and lEVs had a different size distribution; sEVs approx 100-200 nm, lEVs approx 200-600 nm based on NTA plots	FALSE	0	Discordant	Numbers differ: 80,120 vs 100,200,200,600 [2 samples: 80 (sEVs) / 120 (lEVs) / 80 (sEVs) / 130 (lEVs)]	FALSE		Discordant
PMC7048230	EV190105	Particle number measured?	NTA_conc	EV_particle_number_ask	Yes	Yes	TRUE	1	TP	Y/N match	TRUE		TP
PMC7048230	EV190105	Size measurement method	reporting_methods	EV_particle_size_method	NTA + Electron microscopy	Nanoparticle Tracking Analysis|TEM	FALSE	0	Discordant	0/1 items matched via synonyms [2 samples: NTA + Electron microscopy / NTA]	TRUE	NTA + Electron microscopy = Nanoparticle Tracking Analysis|TEM	TP
PMC7048230	EV190105	EM visualization	EM_type	EV_visualization	Transmission-EM	TEM|Scanning electron microscopy	TRUE	1	TP	Synonym match	TRUE		TP
PMC7048230	EV190105	EV markers (all categories)	proteins_used_rEV	EV_marker_1	TSG101;Calnexin;CD63	CD63|TSG101	TRUE	0.67	TP	2/3 markers matched (missed: calnexin)	TRUE		TP
PMC7048230	EV190105	Non-EV markers (all)	proteins_used_nonEV	EV_marker_3	Albumin	calnexin	FALSE	0	Discordant	0/1 markers matched (missed: albumin)	TRUE	Calnexin is the negative control in manuscript; EV-TRACK albumin is wrong	TP
PMC7048230	EV190105	Marker detection methods	characterisations_methods	EV_marker_methods	Western blot	Western blot	TRUE	1	TP	Synonym match	TRUE		TP
PMC7048230	EV190105	Protein quantification	protein_conc_meth	Protein_content_method	microBCA	Bradford	FALSE	0	Discordant	Word overlap: 0/1	TRUE	Manuscript says Bradford; EV-TRACK microBCA is wrong	TP
PMC7048230	EV190105	Harvesting medium	medium	Harvesting_medium	EV-depleted medium	EGM-2 containing exosome-depleted FBS	TRUE	1	TP	Synonym match	TRUE		TP
PMC7048230	EV190105	EDS preparation	EDS_prep	Culturing_medium	Commercial EDS	EBM-2 supplemented with SingleQuot Bullet Kit (0.1% rh-EGF, 0.04% hydrocortisone, 0.1% VEGF, 0.4% rh-FGF-B, 0.1% R3-IGF-1, 0.1% ascorbic acid, 0.1% heparin, 0.1% GA-1000) and 2% FBS	FALSE	0	Discordant	0/2 words found	FALSE		Discordant
PMC7048230	EV190105	Cell viability reported	cell_viability	Cell_viability	Yes		FALSE	0	FN	One empty	FALSE		FN
PMC7048230	EV190105	Cell count reported	cell_number	Cell_count_harvest	Yes	8,000,000 ± 1,000,000 cells	FALSE	0	Discordant	Y/N mismatch: Yes vs 8,000,000 ± 1,000,000 cells	TRUE	Actual count 8M cells better than just 'Yes'	TP
PMC7501784	EV200067	Species	species	EV_source_species	Homo sapiens	Homo sapiens	TRUE	1	TP	Text match	TRUE		TP
PMC7501784	EV200067	EV source	sample_type	EV_source	Blood plasma	Blood (Plasma/Serum)	FALSE	0	Discordant	0/1 EV-TRACK items matched	FALSE		Discordant
PMC7501784	EV200067	Cell type/line	EV_cell_name	Cell_type_name			TRUE	1	TP	Both empty	TRUE		TP
PMC7501784	EV200067	EV nomenclature	vesilerelated_term	Nomenclature	extracellular vesicle	Extracellular vesicles (EV)|Exosomes|Microvesicles (MV)	TRUE	1	TP	Synonym match	TRUE		TP
PMC7501784	EV200067	Application/aim	study_aim	EV_application	Biomarker;Identification of content (omics approaches)	Diagnostic|EV biology	TRUE	1	TP	Synonym match	TRUE		TP
PMC7501784	EV200067	Isolation method (density)	isolation_protocols	Extraction_density	(d)(U)C	Ultracentrifugation	FALSE	0	Discordant	0/1 items matched via synonyms	FALSE		Discordant
PMC7501784	EV200067	UC g-force	dUC_exact_g	Extraction_density_info	10000	Differential centrifugation: 2,000 g for 30 min at 4 °C to isolate plasma; 10,000 g for 30 min at 4 °C to pellet large EVs. Pellets were resuspended in PBS and centrifuged again at 2,000 g (30 min) then 10,000 g (30 min).	FALSE	0	Discordant	Numbers differ: 10000 vs 2,0,30,4,10,0,30,4,2,0,30,10,0,30	TRUE	The checklist contains the 10,000 g value mentioned in EV-TRACK within a more detailed description.	TP
PMC7501784	EV200067	Rotor type	dUC_rotor_type	Extraction_density_info	FA-45-18-11	Differential centrifugation: 2,000 g for 30 min at 4 °C to isolate plasma; 10,000 g for 30 min at 4 °C to pellet large EVs. Pellets were resuspended in PBS and centrifuged again at 2,000 g (30 min) then 10,000 g (30 min).	FALSE	0	Discordant	No words	FALSE	The checklist failed to extract the specific rotor model (FA-45-18-11) which was present in the manuscript/EV-TRACK.	FN
PMC7501784	EV200067	Particle size (NTA)	NTA_report_size	EV_particle_size	180	75 and 200 nm; mean 195 (20) nm for T1, 180 (12) nm for HC	TRUE	1	TP	Number found: 180 [3 samples: 180 / 195 / 201]	TRUE		TP
PMC7501784	EV200067	Particle number measured?	NTA_conc	EV_particle_number_ask	Yes	Yes	TRUE	1	TP	Y/N match	TRUE		TP
PMC7501784	EV200067	Size measurement method	reporting_methods	EV_particle_size_method	Nanoparticle tracking analysis	Nanoparticle Tracking Analysis	TRUE	1	TP	Synonym match	TRUE		TP
PMC7501784	EV200067	EM visualization	EM_type	EV_visualization			TRUE	1	TP	Both empty	TRUE		TP
PMC7501784	EV200067	EV markers (all categories)	proteins_used_rEV	EV_marker_1		CD63|CD81|CD9|ALIX|TSG101	FALSE	0	FP	One empty	FALSE		FP
PMC7501784	EV200067	Non-EV markers (all)	proteins_used_nonEV	EV_marker_3		APOA1|APOA2|APOB|Albumin|Apolipoprotein L1, Apolipoprotein A-IV	FALSE	0	FP	One empty	FALSE		FP
PMC7501784	EV200067	Marker detection methods	characterisations_methods	EV_marker_methods	Proteomics		FALSE	0	FN	One empty	FALSE		FN
PMC7501784	EV200067	Protein quantification	protein_conc_meth	Protein_content_method	Fluorometric assay (e.g. Qubit, NanoOrange,...)	Qbit	FALSE	0	Discordant	Word overlap: 0/4	TRUE	Qbit is a brand of fluorometric assay; semantically equivalent.	TP
PMC7501784	EV200067	Harvesting medium	medium	Harvesting_medium			TRUE	1	TP	Both empty	TRUE		TP
PMC7501784	EV200067	EDS preparation	EDS_prep	Culturing_medium			TRUE	1	TP	Both empty	TRUE		TP
PMC7501784	EV200067	Cell viability reported	cell_viability	Cell_viability			TRUE	1	TP	Both empty	TRUE		TP
PMC7501784	EV200067	Cell count reported	cell_number	Cell_count_harvest			TRUE	1	TP	Both empty	TRUE		TP
PMC7054008	EV200113	Species	species	EV_source_species	Homo sapiens	Homo sapiens	TRUE	1	TP	Text match	TRUE		TP
PMC7054008	EV200113	EV source	sample_type	EV_source	Serum	Blood (Plasma/Serum)|CSF	TRUE	1	TP	1/1 EV-TRACK items matched [4 samples: Serum / Cerebrospinal fluid (CSF)]	TRUE		TP
PMC7054008	EV200113	Cell type/line	EV_cell_name	Cell_type_name			TRUE	1	TP	Both empty	TRUE		TP
PMC7054008	EV200113	EV nomenclature	vesilerelated_term	Nomenclature	extracellular vesicle	Extracellular vesicles (EV)|Exosomes|Microvesicles (MV)	TRUE	1	TP	Synonym match	TRUE		TP
PMC7054008	EV200113	Application/aim	study_aim	EV_application	Biomarker;Function	Diagnostic|EV biology	TRUE	1	TP	Synonym match	TRUE		TP
PMC7054008	EV200113	Isolation method (density)	isolation_protocols	Extraction_density	(Differential) (ultra)centrifugation	Ultracentrifugation	TRUE	1	TP	Synonym match	TRUE		TP
PMC7054008	EV200113	UC g-force	dUC_exact_g	Extraction_density_info	100000	Differential ultracentrifugation: initial centrifugation at 13,500 x g for 15 minutes; supernatant ultracentrifuged at 100,000 x g for 60 minutes at 25°C using a Beckman Coulter L8-80M ultracentrifuge with an SW-55 rotor.	FALSE	0	Discordant	Numbers differ: 1e+05 vs 13,500,15,100,0,60,25,8,80,55	TRUE	The checklist contains the 100,000 g value mentioned in EV-TRACK.	TP
PMC7054008	EV200113	Rotor type	dUC_rotor_type	Extraction_density_info	Not specified	Differential ultracentrifugation: initial centrifugation at 13,500 x g for 15 minutes; supernatant ultracentrifuged at 100,000 x g for 60 minutes at 25°C using a Beckman Coulter L8-80M ultracentrifuge with an SW-55 rotor.	FALSE	0	Discordant	0/2 words found	TRUE	The checklist extracted more information (Beckman Coulter L8-80M) than EV-TRACK, which is considered a match by the rules.	TP
PMC7054008	EV200113	Particle size (NTA)	NTA_report_size	EV_particle_size	189	mean 189.0 ± 10.10 nm (seronegative serum), 185.3 ± 5.9 nm (seropositive serum), 206.9 ± 11.49 nm (OI/HIV CSF), 162.8 ± 15.52 nm (CT/HIV CSF)	TRUE	1	TP	Number found: 189 [4 samples: 189 / 185.3 / 162.8 / 206.9]	TRUE		TP
PMC7054008	EV200113	Particle number measured?	NTA_conc	EV_particle_number_ask	Yes	Yes	TRUE	1	TP	Y/N match	TRUE		TP
PMC7054008	EV200113	Size measurement method	reporting_methods	EV_particle_size_method	Nanoparticle tracking analysis	Nanoparticle Tracking Analysis|TEM	TRUE	1	TP	1/1 items matched via synonyms	TRUE		TP
PMC7054008	EV200113	EM visualization	EM_type	EV_visualization	Transmission-EM	TEM	TRUE	1	TP	Synonym match	TRUE		TP
PMC7054008	EV200113	EV markers (all categories)	proteins_used_rEV	EV_marker_1	CD63;CD9	CD63|CD9	TRUE	1	TP	2/2 markers matched	TRUE		TP
PMC7054008	EV200113	Non-EV markers (all)	proteins_used_nonEV	EV_marker_3			TRUE	1	TP	Both empty	TRUE		TP
PMC7054008	EV200113	Marker detection methods	characterisations_methods	EV_marker_methods	Western blot	Western blot	TRUE	1	TP	Synonym match [4 samples: Western blot / None]	TRUE		TP
PMC7054008	EV200113	Protein quantification	protein_conc_meth	Protein_content_method	Not determined		FALSE	0	FN	One empty	FALSE		FN
PMC7054008	EV200113	Harvesting medium	medium	Harvesting_medium			TRUE	1	TP	Both empty	TRUE		TP
PMC7054008	EV200113	EDS preparation	EDS_prep	Culturing_medium			TRUE	1	TP	Both empty	TRUE		TP
PMC7054008	EV200113	Cell viability reported	cell_viability	Cell_viability			TRUE	1	TP	Both empty	TRUE		TP
PMC7054008	EV200113	Cell count reported	cell_number	Cell_count_harvest			TRUE	1	TP	Both empty	TRUE		TP
PMC7787684	EV200182	Species	species	EV_source_species	Mus musculus	Mus musculus	TRUE	1	TP	Text match	TRUE		TP
PMC7787684	EV200182	EV source	sample_type	EV_source	Cell culture supernatant	Cell culture	TRUE	1	TP	1/1 EV-TRACK items matched	TRUE		TP
PMC7787684	EV200182	Cell type/line	EV_cell_name	Cell_type_name	primary oligodendrocytes	Primary oligodendrocytes; HEK293T cells; Primary astrocytes	TRUE	1	TP	Text match	TRUE		TP
PMC7787684	EV200182	EV nomenclature	vesilerelated_term	Nomenclature	exosome	Extracellular vesicles (EV)|Exosomes|Small EVs (sEVs)	TRUE	1	TP	Synonym match [11 samples: exosome / extracellular vesicle]	TRUE		TP
PMC7787684	EV200182	Application/aim	study_aim	EV_application	Function;Identification of content (omics approaches)	EV biology	FALSE	0	Discordant	0/2 items matched via synonyms	TRUE	EV biology is a broad term that encompasses function and identification of content.	TP
PMC7787684	EV200182	Isolation method (density)	isolation_protocols	Extraction_density	(Differential) (ultra)centrifugation;Density cushion;Density gradient	Ultracentrifugation|Cushion ultracentrifugation|Continuous gradient ultracentrifugation|Discontinuous density gradient ultracentrifugation	TRUE	1	TP	Synonym match [11 samples: (Differential) (ultra)centrifu / (Differential) (ultra)centrifu / (Differential) (ultra)centrifu / (Differential) (ultra)centrifu]	TRUE		TP
PMC7787684	EV200182	UC g-force	dUC_exact_g	Extraction_density_info	100000	Differential UC (100,000g, 2h, SW40 rotor); Sucrose cushion (1.8 M); Continuous sucrose gradient (0.3–1.8 M, 16h, SW40); Discontinuous iodixanol (OptiPrep) gradient (12%–36%, 16h, TLS-55 rotor, 147,000g avg).	FALSE	0	Discordant	Numbers differ: 1e+05 vs 100,0,2,40,1.8,0.3,1.8,16,40,12,36,16,55,147,0	TRUE	The checklist contains the 100,000 g value mentioned in EV-TRACK.	TP
PMC7787684	EV200182	Rotor type	dUC_rotor_type	Extraction_density_info	SW 40 Ti	Differential UC (100,000g, 2h, SW40 rotor); Sucrose cushion (1.8 M); Continuous sucrose gradient (0.3–1.8 M, 16h, SW40); Discontinuous iodixanol (OptiPrep) gradient (12%–36%, 16h, TLS-55 rotor, 147,000g avg).	FALSE	0	Discordant	No words	TRUE	SW 40 and SW 40 Ti refer to the same rotor model.	TP
PMC7787684	EV200182	Particle size (NTA)	NTA_report_size	EV_particle_size	50-250	50 to 150 nm	TRUE	1	TP	Number found: 50	TRUE		TP
PMC7787684	EV200182	Particle number measured?	NTA_conc	EV_particle_number_ask	Yes	Yes	TRUE	1	TP	Y/N match	TRUE		TP
PMC7787684	EV200182	Size measurement method	reporting_methods	EV_particle_size_method	Nanoparticle tracking analysis	Nanoparticle Tracking Analysis|TEM	TRUE	1	TP	1/1 items matched via synonyms [11 samples: None / Nanoparticle tracking analysis]	TRUE		TP
PMC7787684	EV200182	EM visualization	EM_type	EV_visualization		TEM|ImmunoGold TEM	FALSE	0	FP	One empty	FALSE		FP
PMC7787684	EV200182	EV markers (all categories)	proteins_used_rEV	EV_marker_1	CD81;CD9;PLP	CD9|CD81|ALIX|FLOT1|HSP70|TSG101|PLP, MAG|CNP, Sirt2, ANXA5, IGSF8	TRUE	1	TP	3/3 markers matched [11 samples: CD81;SIRT2;Flotillin1;CD9;PLP / TSG101;PLP;CD81;Alix;Flotillin / SIRT2;Flotillin1 / TSG101;SIRT2;Flotillin1;Alix;H / SIRT2;Flotillin1;PLP / TSG101;SIRT2;PLP;Alix;Flotilli / CD81;CD9;PLP]	TRUE		TP
PMC7787684	EV200182	Non-EV markers (all)	proteins_used_nonEV	EV_marker_3	Calnexin	Calnexin, Histone H3, Argonaute 2 (used as negative/purity markers)	TRUE	1	TP	1/1 markers matched [11 samples: MVP;Histone H3 / Calnexin;MVP / Argonaute2;MVP;Histone H3 / Calnexin]	TRUE		TP
PMC7787684	EV200182	Marker detection methods	characterisations_methods	EV_marker_methods	Western blot	Western blot	TRUE	1	TP	Synonym match [11 samples: Western blot;23874151 , 211366 / Western blot / None / Proteomics;Western blot / Western blot;Proteomics]	TRUE		TP
PMC7787684	EV200182	Protein quantification	protein_conc_meth	Protein_content_method	Not determined		FALSE	0	FN	One empty	FALSE		FN
PMC7787684	EV200182	Harvesting medium	medium	Harvesting_medium	Serum free medium	Neurobasal feeding medium (Neurobasal, 20 ml/l B27, 0.5 mM L-glutamine, and 10 ml/l 100× Pen-Strep)	FALSE	0	Discordant	0/1 items matched via synonyms	TRUE	The checklist specifies the components of the medium which is serum-free as noted by EV-TRACK.	TP
PMC7787684	EV200182	EDS preparation	EDS_prep	Culturing_medium		NeuroMACS, 20 ml/l NeuroBrew-21, 2 mM L-glutamine, and 10 ml/l 100× Pen-Strep (63.2 μg/ml Penicillin G potassium salt, 135 μg/ml streptomycin sulfate)	FALSE	0	FP	One empty	FALSE		FP
PMC7787684	EV200182	Cell viability reported	cell_viability	Cell_viability	No		FALSE	0	TN	One empty	TRUE	'No' and empty both mean not reported	TP
PMC7787684	EV200182	Cell count reported	cell_number	Cell_count_harvest	Yes	2.3 x 10e8	FALSE	0	Discordant	Y/N mismatch: Yes vs 2.3 x 10e8	TRUE	The checklist provides the specific cell count, confirming it was reported.	TP
PMC7710132	EV210023	Species	species	EV_source_species	Homo sapiens	Homo sapiens	TRUE	1	TP	Text match	TRUE		TP
PMC7710132	EV210023	EV source	sample_type	EV_source	Urine	Urine	TRUE	1	TP	1/1 EV-TRACK items matched	TRUE		TP
PMC7710132	EV210023	Cell type/line	EV_cell_name	Cell_type_name			TRUE	1	TP	Both empty	TRUE		TP
PMC7710132	EV210023	EV nomenclature	vesilerelated_term	Nomenclature	extracellular vesicle	Extracellular vesicles (EV)|Exosomes|Small EVs (sEVs)|Large EVs (lEVs)	TRUE	1	TP	Synonym match	TRUE		TP
PMC7710132	EV210023	Application/aim	study_aim	EV_application	Biomarker;Identification of content (omics approaches)	Diagnostic|EV biology	TRUE	1	TP	Synonym match	TRUE		TP
PMC7710132	EV210023	Isolation method (density)	isolation_protocols	Extraction_density	(Differential) (ultra)centrifugation	Ultracentrifugation	TRUE	1	TP	Synonym match [3 samples: (Differential) (ultra)centrifu / (Differential) (ultra)centrifu]	TRUE		TP
PMC7710132	EV210023	UC g-force	dUC_exact_g	Extraction_density_info	200000	Differential ultracentrifugation: 17,000 x g for 20 min (fixed angle rotor TLA 16,250) to remove debris; then 200,000 x g for 60 min (70Ti fixed angle rotor) at 4°C to pellet suEVs.	FALSE	0	Discordant	Numbers differ: 2e+05 vs 17,0,20,16,250,200,0,60,70,4	TRUE	The checklist contains the 200,000 g value mentioned in EV-TRACK.	TP
PMC7710132	EV210023	Rotor type	dUC_rotor_type	Extraction_density_info	Type 70 Ti	Differential ultracentrifugation: 17,000 x g for 20 min (fixed angle rotor TLA 16,250) to remove debris; then 200,000 x g for 60 min (70Ti fixed angle rotor) at 4°C to pellet suEVs.	FALSE	0	Discordant	0/1 words found	TRUE	Type 70 Ti and 70Ti refer to the same rotor.	TP
PMC7710132	EV210023	Particle size (NTA)	NTA_report_size	EV_particle_size	30-500	30–60 nm to 500 nm	TRUE	1	TP	Number found: 30	TRUE		TP
PMC7710132	EV210023	Particle number measured?	NTA_conc	EV_particle_number_ask	No	Yes	FALSE	0	FP	Y/N mismatch: No vs Yes	FALSE	EV-TRACK says No, Checklist says Yes; direct contradiction.	Discordant
PMC7710132	EV210023	Size measurement method	reporting_methods	EV_particle_size_method	Nanoparticle tracking analysis;	Nanoparticle Tracking Analysis|TEM	TRUE	1	TP	1/1 items matched via synonyms [3 samples: Nanoparticle tracking analysis / None / Nanoparticle tracking analysis]	TRUE		TP
PMC7710132	EV210023	EM visualization	EM_type	EV_visualization	Transmission-EM; Immuno-EM	TEM|ImmunoGold TEM|Scanning electron microscopy	TRUE	1	TP	Synonym match	TRUE		TP
PMC7710132	EV210023	EV markers (all categories)	proteins_used_rEV	EV_marker_1	CD9;CD81;CD63	CD14|CD63|CD81|CD9|ALIX|Annexin|PDCD6IP|Syntenin|TSG101|PROM1, PODXL|CHMP2A	TRUE	1	TP	3/3 markers matched [3 samples: TSG101;CD63;CD81;Alix;CD9;Phos / CD9;CD81;CD63]	TRUE		TP
PMC7710132	EV210023	Non-EV markers (all)	proteins_used_nonEV	EV_marker_3	Tamm–Horsfall protein	Albumin|APOA1|UMOD|APOA4, AMBP, C3	FALSE	0	Discordant	0/1 markers matched (missed: tamm–horsfall protein)	TRUE	UMOD is the gene name for Tamm-Horsfall protein; checklist provided more markers which is a match.	TP
PMC7710132	EV210023	Marker detection methods	characterisations_methods	EV_marker_methods	Flow cytometry (after specific association of vesicles to beads);Western blot;Proteomics	Western blot|Flow cytometry	FALSE	0.33	Discordant	1/3 items matched via synonyms [3 samples: Flow cytometry (after specific / Proteomics / Proteomics; Flow cytometry (af]	FALSE	The checklist missed 'Proteomics' which was curated in EV-TRACK.	FN
PMC7710132	EV210023	Protein quantification	protein_conc_meth	Protein_content_method	Not specified		FALSE	0	FN	One empty [3 samples: Not specified / Not determined]	FALSE		FN
PMC7710132	EV210023	Harvesting medium	medium	Harvesting_medium		Urine	FALSE	0	FP	One empty	FALSE		FP
PMC7710132	EV210023	EDS preparation	EDS_prep	Culturing_medium			TRUE	1	TP	Both empty	TRUE		TP
PMC7710132	EV210023	Cell viability reported	cell_viability	Cell_viability			TRUE	1	TP	Both empty	TRUE		TP
PMC7710132	EV210023	Cell count reported	cell_number	Cell_count_harvest			TRUE	1	TP	Both empty	TRUE		TP
PMC5667407	EV210197	Species	species	EV_source_species	Homo sapiens	Homo sapiens	TRUE	1	TP	Text match	TRUE		TP
PMC5667407	EV210197	EV source	sample_type	EV_source	Urine	Platelets|Urine	TRUE	1	TP	1/1 EV-TRACK items matched [4 samples: Cell culture supernatant / Blood plasma / Urine]	TRUE		TP
PMC5667407	EV210197	Cell type/line	EV_cell_name	Cell_type_name	Platelets	Platelets	TRUE	1	TP	Text match	TRUE		TP
PMC5667407	EV210197	EV nomenclature	vesilerelated_term	Nomenclature	extracellular vesicle	Extracellular vesicles (EV)|Exosomes	TRUE	1	TP	Synonym match	TRUE		TP
PMC5667407	EV210197	Application/aim	study_aim	EV_application	Biomarker	Diagnostic|EV biology	TRUE	1	TP	Synonym match	TRUE		TP
PMC5667407	EV210197	Isolation method (density)	isolation_protocols	Extraction_density	(d)(U)C	Ultracentrifugation	FALSE	0	Discordant	0/1 items matched via synonyms [4 samples: (d)(U)C / (d)(U)C;Filtration]	TRUE	Ultracentrifugation is the same as (d)(U)C.	TP
PMC5667407	EV210197	UC g-force	dUC_exact_g	Extraction_density_info	110000	Differential centrifugation: 1800 g (10 min), 8000 g (15 min), followed by ultracentrifugation at 100,000 g for 90 min (uEVs) or 110,000 g for 1 h 15 min (pEVs) using a type 50.2 Ti rotor (Beckman Coulter). Pellets were washed with PBS.	FALSE	0	Discordant	Numbers differ: 110000 vs 1800,10,8000,15,100,0,90,110,0,1,15,50.2 [4 samples: 110000 / 100000]	TRUE	The checklist contains the 110,000 g value mentioned in EV-TRACK.	TP
PMC5667407	EV210197	Rotor type	dUC_rotor_type	Extraction_density_info	Type 50.2 Ti	Differential centrifugation: 1800 g (10 min), 8000 g (15 min), followed by ultracentrifugation at 100,000 g for 90 min (uEVs) or 110,000 g for 1 h 15 min (pEVs) using a type 50.2 Ti rotor (Beckman Coulter). Pellets were washed with PBS.	TRUE	1	TP	Exact containment [4 samples: Type 50.2 Ti / Not specified]	TRUE		TP
PMC5667407	EV210197	Particle size (NTA)	NTA_report_size	EV_particle_size	1-500	uEVs: average diameter 72 ± 39 nm (EM), mean diameter 182 ± 10 nm (NTA); pEVs: average diameter 136 ± 164 nm (EM), mean diameter 152 ± 6 nm (NTA)	FALSE	0	Discordant	Numbers differ: 1,500 vs 72,39,182,10,136,164,152,6	TRUE	The checklist contains the NTA size range/mean overlapping with the 1-500 nm range in EV-TRACK.	TP
PMC5667407	EV210197	Particle number measured?	NTA_conc	EV_particle_number_ask	Yes	Yes	TRUE	1	TP	Y/N match	TRUE		TP
PMC5667407	EV210197	Size measurement method	reporting_methods	EV_particle_size_method	Nanoparticle tracking analysis	Nanoparticle Tracking Analysis|TEM	TRUE	1	TP	1/1 items matched via synonyms	TRUE		TP
PMC5667407	EV210197	EM visualization	EM_type	EV_visualization	Transmission-EM	TEM|ImmunoGold TEM	TRUE	1	TP	Synonym match [4 samples: Transmission-EM / Immuno-EM;Transmission-EM]	TRUE		TP
PMC5667407	EV210197	EV markers (all categories)	proteins_used_rEV	EV_marker_1	TSG101;CD63;CD9	CD59|CD63|CD9|TSG101	TRUE	1	TP	3/3 markers matched [4 samples: TSG101;CD63;CD9 / TSG101;CD59;CD63;CD9]	TRUE		TP
PMC5667407	EV210197	Non-EV markers (all)	proteins_used_nonEV	EV_marker_3	TOMM20	calnexin, TOMM20 and GM130 (negative markers)	TRUE	1	TP	1/1 markers matched [4 samples: TOMM20 / Calnexin;TOMM20;GM130]	TRUE		TP
PMC5667407	EV210197	Marker detection methods	characterisations_methods	EV_marker_methods	Western blot	Western blot	TRUE	1	TP	Synonym match	TRUE		TP
PMC5667407	EV210197	Protein quantification	protein_conc_meth	Protein_content_method	BCA	Bradford	FALSE	0	Discordant	Word overlap: 0/1	FALSE	BCA and Bradford are different protein quantification assays.	Discordant
PMC5667407	EV210197	Harvesting medium	medium	Harvesting_medium	Serum free medium	Urine; PBS	FALSE	0	Discordant	0/1 items matched via synonyms	FALSE	EV-TRACK identifies serum-free medium (cell culture), while checklist identifies Urine (biofluid).	Discordant
PMC5667407	EV210197	EDS preparation	EDS_prep	Culturing_medium			TRUE	1	TP	Both empty	TRUE		TP
PMC5667407	EV210197	Cell viability reported	cell_viability	Cell_viability			TRUE	1	TP	Both empty	TRUE		TP
PMC5667407	EV210197	Cell count reported	cell_number	Cell_count_harvest			TRUE	1	TP	Both empty	TRUE		TP
PMC5405565	EV210202	Species	species	EV_source_species	Mus musculus	Mus musculus	TRUE	1	TP	Text match	TRUE		TP
PMC5405565	EV210202	EV source	sample_type	EV_source	Cell culture supernatant	Cell culture	TRUE	1	TP	1/1 EV-TRACK items matched	TRUE		TP
PMC5405565	EV210202	Cell type/line	EV_cell_name	Cell_type_name	3T3-L1	3T3-L1 adipocytes; primary murine adipocytes	TRUE	1	TP	Text match [7 samples: 3T3-L1 / Primary adipocytes]	TRUE		TP
PMC5405565	EV210202	EV nomenclature	vesilerelated_term	Nomenclature	Large extracellular vesicles	Extracellular vesicles (EV)|Exosomes|Small EVs (sEVs)|Large EVs (lEVs)|Microvesicles (MV)	TRUE	1	TP	Synonym match [7 samples: Large extracellular vesicles / Small extracellular vesicles / Total extracellular vesicles]	TRUE		TP
PMC5405565	EV210202	Application/aim	study_aim	EV_application	Identification of content (omics approaches)	EV biology	FALSE	0	Discordant	0/1 items matched via synonyms	TRUE	EV biology encompasses identification of content/omics.	TP
PMC5405565	EV210202	Isolation method (density)	isolation_protocols	Extraction_density	DG;(d)(U)C	Ultracentrifugation|Discontinuous density gradient ultracentrifugation	FALSE	0	Discordant	0/2 items matched via synonyms [7 samples: DG;(d)(U)C / (d)(U)C]	TRUE	Checklist identifies both UC and Density Gradient, matching EV-TRACK's DG and (d)(U)C.	TP
PMC5405565	EV210202	UC g-force	dUC_exact_g	Extraction_density_info	13000	Differential centrifugation: 1,500 x g (20 min), 13,000 x g (60 min) for lEVs, and 100,000 x g (1 h) for sEVs (MLA-50 rotor). Sucrose density gradient: 2.5 M to 0.4 M, 200,000 x g for 18 h (SW40 tube).	FALSE	0	Discordant	Numbers differ: 13000 vs 1,500,20,13,0,60,100,0,1,50,2.5,0.4,200,0,18,40 [7 samples: 13000 / 100000]	TRUE	The checklist contains the 13,000 g value mentioned in EV-TRACK.	TP
PMC5405565	EV210202	Rotor type	dUC_rotor_type	Extraction_density_info	MLA-50	Differential centrifugation: 1,500 x g (20 min), 13,000 x g (60 min) for lEVs, and 100,000 x g (1 h) for sEVs (MLA-50 rotor). Sucrose density gradient: 2.5 M to 0.4 M, 200,000 x g for 18 h (SW40 tube).	TRUE	1	TP	Exact containment	TRUE		TP
PMC5405565	EV210202	Particle size (NTA)	NTA_report_size	EV_particle_size	100	lEVs: 100-200 nm; sEVs: 80-120 nm (peaked), close to or below 100 nm	TRUE	1	TP	Number found: 100 [7 samples: 160 / 100 / 110-150 / 80-100]	TRUE		TP
PMC5405565	EV210202	Particle number measured?	NTA_conc	EV_particle_number_ask	Yes	Yes	TRUE	1	TP	Y/N match	TRUE		TP
PMC5405565	EV210202	Size measurement method	reporting_methods	EV_particle_size_method	Nanoparticle tracking analysis	Nanoparticle Tracking Analysis|TEM	TRUE	1	TP	1/1 items matched via synonyms [7 samples: Nanoparticle tracking analysis / None / Nanoparticle tracking analysis]	TRUE		TP
PMC5405565	EV210202	EM visualization	EM_type	EV_visualization	Transmission-EM	TEM|Negative contrast staining	TRUE	1	TP	Synonym match	TRUE		TP
PMC5405565	EV210202	EV markers (all categories)	proteins_used_rEV	EV_marker_1		CD63|CD81|CD9|ALIX|Annexin|CAVEOLIN|FLOT2|Syntenin|TSG101|Tubulin|Actin|Mfge8|14-3-3, endoplasmin, FABP4, actinin-4	FALSE	0	FP	One empty	FALSE		FP
PMC5405565	EV210202	Non-EV markers (all)	proteins_used_nonEV	EV_marker_3			TRUE	1	TP	Both empty	TRUE		TP
PMC5405565	EV210202	Marker detection methods	characterisations_methods	EV_marker_methods	Western blot	Western blot|Flow cytometry	TRUE	1	TP	1/1 items matched via synonyms [7 samples: Flow cytometry;Western blot;Pr / Western blot;Proteomics / None / Western blot]	TRUE		TP
PMC5405565	EV210202	Protein quantification	protein_conc_meth	Protein_content_method	Bradford	Lowry	FALSE	0	Discordant	Word overlap: 0/1 [7 samples: Bradford / Not determined]	FALSE	Bradford and Lowry are different protein quantification assays.	Discordant
PMC5405565	EV210202	Harvesting medium	medium	Harvesting_medium	Serum free medium	serum-free conditioned media (DMEM for 3T3-L1; endothelial cell growth medium supplemented with 10 mM HEPES and 0.1% albumin fatty acid free for primary cells)	FALSE	0	Discordant	0/1 items matched via synonyms	TRUE	The checklist confirms the medium is serum-free and provides details.	TP
PMC5405565	EV210202	EDS preparation	EDS_prep	Culturing_medium		high-glucose Dulbecco’s modified Eagle’s medium (DMEM) with 10% donor calf serum (for maintenance); DMEM 10% foetal bovine serum (FBS) with 250 µM 3-isobutyl-1-methylxanthine (IBMX), 1.25 µM dexamethasone (Dex) and 250 nM insulin (for differentiation)	FALSE	0	FP	One empty	FALSE		FP
PMC5405565	EV210202	Cell viability reported	cell_viability	Cell_viability	No		FALSE	0	TN	One empty	TRUE	'No' and empty both mean not reported	TP
PMC5405565	EV210202	Cell count reported	cell_number	Cell_count_harvest	No	Not explicitly stated as a total number; isolated from at least four 15 cm diameter plates.	TRUE	1	TP	Both No	TRUE		TP
PMC7890470	EV210339	Species	species	EV_source_species	Homo sapiens	Homo sapiens	TRUE	1	TP	Text match	TRUE		TP
PMC7890470	EV210339	EV source	sample_type	EV_source	Blood plasma	Blood (Plasma/Serum)	FALSE	0	Discordant	0/1 EV-TRACK items matched	TRUE	Blood plasma is a specific type of blood sample.	TP
PMC7890470	EV210339	Cell type/line	EV_cell_name	Cell_type_name			TRUE	1	TP	Both empty	TRUE		TP
PMC7890470	EV210339	EV nomenclature	vesilerelated_term	Nomenclature	extracellular vesicle	Extracellular vesicles (EV)|Microparticles	TRUE	1	TP	Synonym match	TRUE		TP
PMC7890470	EV210339	Application/aim	study_aim	EV_application	Biomarker	Diagnostic|EV biology	TRUE	1	TP	Synonym match	TRUE		TP
PMC7890470	EV210339	Isolation method (density)	isolation_protocols	Extraction_density	Ultrafiltration/ Commercial method		FALSE	0	FN	One empty	FALSE		FN
PMC7890470	EV210339	UC g-force	dUC_exact_g	Extraction_density_info			TRUE	1	TP	Both empty	TRUE		TP
PMC7890470	EV210339	Rotor type	dUC_rotor_type	Extraction_density_info			TRUE	1	TP	Both empty	TRUE		TP
PMC7890470	EV210339	Particle size (NTA)	NTA_report_size	EV_particle_size	40-200nm	75 nm to 600 nm (vFC); 40 to 200 nm (NTA); ~100 nm (CryoTEM)	TRUE	1	TP	Number found: 40	TRUE		TP
PMC7890470	EV210339	Particle number measured?	NTA_conc	EV_particle_number_ask	No	Yes	FALSE	0	FP	Y/N mismatch: No vs Yes	FALSE	EV-TRACK says No, Checklist says Yes; direct contradiction.	Discordant
PMC7890470	EV210339	Size measurement method	reporting_methods	EV_particle_size_method	Nanoparticle tracking analysis/ Flow cytometry/ Electron microscopy or atomic force microscopy	Nanoparticle Tracking Analysis|FCM (e.g. NanoFCM)|TEM|Cryo-EM	FALSE	0.33	Discordant	1/3 items matched via synonyms	TRUE	The checklist items (NTA, FCM, TEM, Cryo-EM) match the categories listed in EV-TRACK.	TP
PMC7890470	EV210339	EM visualization	EM_type	EV_visualization	Cryo-EM	TEM|CryoTEM	TRUE	1	TP	Synonym match	TRUE		TP
PMC7890470	EV210339	EV markers (all categories)	proteins_used_rEV	EV_marker_1	Alix/ CD9/ CD63/ CD81/ Flotillin?1/ TSG101	CD9|CD63|CD81|CD41|GYPA|ALIX|Annexin|Flotillin|TSG101|CD235ab (RBC marker)|Ago2	TRUE	0.83	TP	5/6 markers matched (missed: flotillin?1)	TRUE		TP
PMC7890470	EV210339	Non-EV markers (all)	proteins_used_nonEV	EV_marker_3	Albumin/ Argonaute-2	Albumin	TRUE	0.5	TP	1/2 markers matched (missed: argonaute-2)	TRUE		TP
PMC7890470	EV210339	Marker detection methods	characterisations_methods	EV_marker_methods	Western blot/ Flow cytometry	Western blot|Flow cytometry	TRUE	1	TP	2/2 items matched via synonyms	TRUE		TP
PMC7890470	EV210339	Protein quantification	protein_conc_meth	Protein_content_method	BCA	BCA	TRUE	1	TP	Text match	TRUE		TP
PMC7890470	EV210339	Harvesting medium	medium	Harvesting_medium			TRUE	1	TP	Both empty	TRUE		TP
PMC7890470	EV210339	EDS preparation	EDS_prep	Culturing_medium			TRUE	1	TP	Both empty	TRUE		TP
PMC7890470	EV210339	Cell viability reported	cell_viability	Cell_viability			TRUE	1	TP	Both empty	TRUE		TP
PMC7890470	EV210339	Cell count reported	cell_number	Cell_count_harvest			TRUE	1	TP	Both empty	TRUE		TP
PMC5405560	EV210493	Species	species	EV_source_species	Homo sapiens	Homo sapiens	TRUE	1	TP	Text match	TRUE		TP
PMC5405560	EV210493	EV source	sample_type	EV_source	Cell culture supernatant	Cell culture	TRUE	1	TP	1/1 EV-TRACK items matched	TRUE		TP
PMC5405560	EV210493	Cell type/line	EV_cell_name	Cell_type_name	hCMEC/D3	hCMEC/D3 human cerebral microvascular endothelial cells	TRUE	1	TP	Text match	TRUE		TP
PMC5405560	EV210493	EV nomenclature	vesilerelated_term	Nomenclature	exosome	Extracellular vesicles (EV)|Exosomes|Microvesicles (MV)	TRUE	1	TP	Synonym match [4 samples: (shedding) microvesicle / exosome]	TRUE		TP
PMC5405560	EV210493	Application/aim	study_aim	EV_application	Function/ Identification of content (omics approaches)	EV biology	FALSE	0	Discordant	0/2 items matched via synonyms	TRUE	EV biology encompasses function and omics identification.	TP
PMC5405560	EV210493	Isolation method (density)	isolation_protocols	Extraction_density	(Differential) (ultra)centrifugation	Ultracentrifugation	TRUE	1	TP	Synonym match	TRUE		TP
PMC5405560	EV210493	UC g-force	dUC_exact_g	Extraction_density_info	18000	Differential centrifugation: 300 g (10 min), 2000 g (20 min), 18,000 g (45 min for MVs), 100,000 g (120 min for EXOs). Re-centrifugation using SW32 and SW55 rotors; adjusted k-factor for MVs (18,000 g, 30 min) and EXOs (100,000 g, 70 min).	FALSE	0	Discordant	Numbers differ: 18000 vs 300,10,2000,20,18,0,45,100,0,120,32,55,18,0,30,100,0,70 [4 samples: 18000 / 100000]	TRUE	The checklist contains the 18,000 g value mentioned in EV-TRACK.	TP
PMC5405560	EV210493	Rotor type	dUC_rotor_type	Extraction_density_info	SW 32 Ti	Differential centrifugation: 300 g (10 min), 2000 g (20 min), 18,000 g (45 min for MVs), 100,000 g (120 min for EXOs). Re-centrifugation using SW32 and SW55 rotors; adjusted k-factor for MVs (18,000 g, 30 min) and EXOs (100,000 g, 70 min).	FALSE	0	Discordant	No words	TRUE	The checklist contains the SW32 rotor mentioned in EV-TRACK along with additional protocol details.	TP
PMC5405560	EV210493	Particle size (NTA)	NTA_report_size	EV_particle_size	215/ 375	EXOs: peak at 150 nm (NTA), 40-120 nm (TEM); MVs: peaks at 215 and 375 nm (NTA), 150-300 nm (TEM)	TRUE	1	TP	Number found: 215 [4 samples: 215/ 375 / 150]	TRUE		TP
PMC5405560	EV210493	Particle number measured?	NTA_conc	EV_particle_number_ask	No	Yes	FALSE	0	FP	Y/N mismatch: No vs Yes	FALSE	EV-TRACK says No, while the checklist extracted Yes.	Discordant
PMC5405560	EV210493	Size measurement method	reporting_methods	EV_particle_size_method	Nanoparticle tracking analysis	Nanoparticle Tracking Analysis|TEM	TRUE	1	TP	1/1 items matched via synonyms [4 samples: Nanoparticle tracking analysis / None]	TRUE		TP
PMC5405560	EV210493	EM visualization	EM_type	EV_visualization	Transmission-EM	TEM	TRUE	1	TP	Synonym match	TRUE		TP
PMC5405560	EV210493	EV markers (all categories)	proteins_used_rEV	EV_marker_1	Alix	CD81|CD9|SDC|ALIX|PDCD6IP|SDCBP|TSPAN3, TSPAN5, TSPAN9, TSPAN14|VPS4A, VPS37C	TRUE	1	TP	1/1 markers matched	TRUE		TP
PMC5405560	EV210493	Non-EV markers (all)	proteins_used_nonEV	EV_marker_3	GRP94	GRP94 (HSP90B1) used as a negative control for EXOs but found in MVs	TRUE	1	TP	1/1 markers matched	TRUE		TP
PMC5405560	EV210493	Marker detection methods	characterisations_methods	EV_marker_methods	Western blot/ Proteomics	Western blot	TRUE	0.5	TP	1/2 items matched via synonyms [4 samples: Western blot/ Proteomics / Proteomics]	TRUE		TP
PMC5405560	EV210493	Protein quantification	protein_conc_meth	Protein_content_method	Bradford	Bradford	TRUE	1	TP	Text match	TRUE		TP
PMC5405560	EV210493	Harvesting medium	medium	Harvesting_medium	EV-depleted medium	EGM-2MV containing 5% of heat-inactivated exosome-depleted foetal bovine serum	TRUE	1	TP	Synonym match	TRUE		TP
PMC5405560	EV210493	EDS preparation	EDS_prep	Culturing_medium	Commercial EDS	EGM-2MV supplemented with 5% of heat-inactivated exosome-depleted foetal bovine serum	FALSE	0	Discordant	0/2 words found	FALSE	EV-TRACK identifies the method (Commercial EDS), while the checklist identifies the specific medium composition.	Mapping
PMC5405560	EV210493	Cell viability reported	cell_viability	Cell_viability		TNF at 10 ng ml–1 was used since it was previously shown that this concentration does not induce endothelial cell apoptosis.	FALSE	0	FP	One empty	FALSE		FP
PMC5405560	EV210493	Cell count reported	cell_number	Cell_count_harvest	No	13–18 million human brain endothelial cells per T-225 flask; total about 50 x 10e6 cells used for isolation.	TRUE	1	TP	Both No	TRUE		TP
PMC7445410	EV220249	Species	species	EV_source_species	Mus musculus	Mus musculus	TRUE	1	TP	Text match	TRUE		TP
PMC7445410	EV220249	EV source	sample_type	EV_source	Cell culture supernatant	Blood (Plasma/Serum)|Cell culture	TRUE	1	TP	1/1 EV-TRACK items matched [5 samples: Cell culture supernatant / Serum]	TRUE		TP
PMC7445410	EV220249	Cell type/line	EV_cell_name	Cell_type_name	Bone marrow-derived mesenchymal stem cells	Bone marrow mesenchymal stem cells (BMMSCs)	TRUE	0.83	TP	Word overlap: 5/6	TRUE		TP
PMC7445410	EV220249	EV nomenclature	vesilerelated_term	Nomenclature	exosome	Exosomes	TRUE	1	TP	Synonym match	TRUE		TP
PMC7445410	EV220249	Application/aim	study_aim	EV_application	Function	Therapeutic|EV biology	FALSE	0	Discordant	0/1 items matched via synonyms	TRUE	Function and EV biology/Therapeutic are semantically overlapping in the context of application/aim.	TP
PMC7445410	EV220249	Isolation method (density)	isolation_protocols	Extraction_density	(Differential) (ultra)centrifugation/ Filtration	Ultracentrifugation	TRUE	1	TP	Synonym match [5 samples: (Differential) (ultra)centrifu / 1:1 dilution with PBS/ (Differ]	TRUE		TP
PMC7445410	EV220249	UC g-force	dUC_exact_g	Extraction_density_info	100000	Serum EVs: 2000 g (30 min), 12,000 g (45 min), 110,000 g (120 min), wash at 110,000 g (70 min). Cell culture EVs: 2000 g (10 min), 10,000 g (30 min), 100,000 g (70 min), wash at 100,000 g (70 min). Beckman Optima L-100 XP rotor.	FALSE	0	Discordant	Numbers differ: 1e+05 vs 2000,30,12,0,45,110,0,120,110,0,70,2000,10,10,0,30,100,0,70,100,0,70,100 [5 samples: 100000 / 110000]	TRUE	The checklist includes the 100,000g and 110,000g values which match the EV-TRACK entry.	TP
PMC7445410	EV220249	Rotor type	dUC_rotor_type	Extraction_density_info	NS	Serum EVs: 2000 g (30 min), 12,000 g (45 min), 110,000 g (120 min), wash at 110,000 g (70 min). Cell culture EVs: 2000 g (10 min), 10,000 g (30 min), 100,000 g (70 min), wash at 100,000 g (70 min). Beckman Optima L-100 XP rotor.	FALSE	0	Discordant	No words	FALSE	EV-TRACK indicates Not Specified (NS), but the checklist extracted protocol steps instead of the specific rotor type.	FN
PMC7445410	EV220249	Particle size (NTA)	NTA_report_size	EV_particle_size		109.5 ± 2.1 nm (neonatal serum) and 91.3 ± 2.3 nm (adult serum)	FALSE	0	FP	One empty	FALSE		FP
PMC7445410	EV220249	Particle number measured?	NTA_conc	EV_particle_number_ask		No	FALSE	0	FP	One empty	TRUE	'No' and empty both mean not reported	TP
PMC7445410	EV220249	Size measurement method	reporting_methods	EV_particle_size_method	Dynamic light scattering/ Electron microscopy	Dynamic light scattering|TEM	TRUE	0.5	TP	1/2 items matched via synonyms [5 samples: None / Dynamic light scattering/ Elec]	TRUE		TP
PMC7445410	EV220249	EM visualization	EM_type	EV_visualization	Transmission-EM	TEM	TRUE	1	TP	Synonym match	TRUE		TP
PMC7445410	EV220249	EV markers (all categories)	proteins_used_rEV	EV_marker_1	CD9/ CD63/ TSG101/ CD81/ p-FAK/ p-AMPK/ p-AKT/ GAPDH	CD63|CD81|CD9|TSG101	TRUE	0.5	TP	4/8 markers matched (missed: p-fak, p-ampk, p-akt, gapdh)	TRUE		TP
PMC7445410	EV220249	Non-EV markers (all)	proteins_used_nonEV	EV_marker_3			TRUE	1	TP	Both empty	TRUE		TP
PMC7445410	EV220249	Marker detection methods	characterisations_methods	EV_marker_methods	Western blot	Western blot	TRUE	1	TP	Synonym match [5 samples: None / Western blot]	TRUE		TP
PMC7445410	EV220249	Protein quantification	protein_conc_meth	Protein_content_method	BCA	BCA	TRUE	1	TP	Text match	TRUE		TP
PMC7445410	EV220249	Harvesting medium	medium	Harvesting_medium	Serum free medium	FBS-free medium	FALSE	0	Discordant	0/1 items matched via synonyms	TRUE	Serum free and FBS-free are semantically equivalent.	TP
PMC7445410	EV220249	EDS preparation	EDS_prep	Culturing_medium		α-MEM medium containing 20% exosome-free FBS, 2 mM L-glutamine, 100 U/mL penicillin and 100 U/mL streptomycin	FALSE	0	FP	One empty	FALSE		FP
PMC7445410	EV220249	Cell viability reported	cell_viability	Cell_viability			TRUE	1	TP	Both empty	TRUE		TP
PMC7445410	EV220249	Cell count reported	cell_number	Cell_count_harvest	No		FALSE	0	TN	One empty	TRUE	'No' and empty both mean not reported	TP
PMC7661699	EV230016	Species	species	EV_source_species	Homo sapiens	Mus musculus	FALSE	0	Discordant	Word overlap: 0/2	FALSE	The systems disagree on the species (Human vs Mouse).	Discordant
PMC7661699	EV230016	EV source	sample_type	EV_source	Cell culture supernatant	Cell culture	TRUE	1	TP	1/1 EV-TRACK items matched	TRUE		TP
PMC7661699	EV230016	Cell type/line	EV_cell_name	Cell_type_name	C57/BL6 E14-E16	neuroglial co-cultures (astrocytes, neurons, oligodendrocytes)	FALSE	0	Discordant	Word overlap: 0/5	TRUE	C57/BL6 refers to the mouse strain used to derive the neuroglial cultures mentioned in the checklist.	TP
PMC7661699	EV230016	EV nomenclature	vesilerelated_term	Nomenclature	extracellular vesicle	Extracellular vesicles (EV)|Exosomes|Microvesicles (MV)	TRUE	1	TP	Synonym match	TRUE		TP
PMC7661699	EV230016	Application/aim	study_aim	EV_application	Function	EV biology	FALSE	0	Discordant	0/1 items matched via synonyms	TRUE	Function and EV biology are semantically equivalent in this context.	TP
PMC7661699	EV230016	Isolation method (density)	isolation_protocols	Extraction_density	(Differential) (ultra)centrifugation	Ultracentrifugation	TRUE	1	TP	Synonym match	TRUE		TP
PMC7661699	EV230016	UC g-force	dUC_exact_g	Extraction_density_info	135000	Differential centrifugation: 300xg for 5 min, 2,000xg for 10 min, followed by ultracentrifugation at 135,000xg at 4 °C for 1.5 h.	FALSE	0	Discordant	Numbers differ: 135000 vs 300,5,2,0,10,135,0,4,1.5	TRUE	The checklist contains the exact g-force (135,000xg) reported in EV-TRACK.	TP
PMC7661699	EV230016	Rotor type	dUC_rotor_type	Extraction_density_info	NS	Differential centrifugation: 300xg for 5 min, 2,000xg for 10 min, followed by ultracentrifugation at 135,000xg at 4 °C for 1.5 h.	FALSE	0	Discordant	No words	FALSE	EV-TRACK indicates Not Specified (NS), but the checklist extracted centrifugation speeds instead of the rotor type.	FN
PMC7661699	EV230016	Particle size (NTA)	NTA_report_size	EV_particle_size			TRUE	1	TP	Both empty	TRUE		TP
PMC7661699	EV230016	Particle number measured?	NTA_conc	EV_particle_number_ask		No	FALSE	0	FP	One empty	TRUE	'No' and empty both mean not reported	TP
PMC7661699	EV230016	Size measurement method	reporting_methods	EV_particle_size_method	Electron microscopy or atomic force microscopy	TEM	FALSE	0	Discordant	0/1 items matched via synonyms [2 samples: Electron microscopy or atomic / None]	TRUE	TEM is a specific type of Electron Microscopy.	TP
PMC7661699	EV230016	EM visualization	EM_type	EV_visualization	Transmission­-EM	TEM	FALSE	0	Discordant	0/1 items matched via synonyms	TRUE	TEM and Transmission-EM are identical.	TP
PMC7661699	EV230016	EV markers (all categories)	proteins_used_rEV	EV_marker_1	Synaptophysin/ beta-actin		FALSE	0	FN	One empty	FALSE		FN
PMC7661699	EV230016	Non-EV markers (all)	proteins_used_nonEV	EV_marker_3			TRUE	1	TP	Both empty	TRUE		TP
PMC7661699	EV230016	Marker detection methods	characterisations_methods	EV_marker_methods	Western blot	Western blot	TRUE	1	TP	Synonym match	TRUE		TP
PMC7661699	EV230016	Protein quantification	protein_conc_meth	Protein_content_method	BCA		FALSE	0	FN	One empty	FALSE		FN
PMC7661699	EV230016	Harvesting medium	medium	Harvesting_medium	Serum free medium	differentiation medium (DMEM/F12 with 1 x B27 supplement, 100 U/ml penicillin, 100 µg/ml streptomycin, 8 mM Hepes buffer)	FALSE	0	Discordant	0/1 items matched via synonyms	TRUE	The checklist provides the specific components of the serum-free differentiation medium.	TP
PMC7661699	EV230016	EDS preparation	EDS_prep	Culturing_medium		DMEM/F12 with added 1 x B27 supplement, 100 U/ml penicillin, 100 µg/ml streptomycin, 8 mM Hepes buffer, 10 ng/ml basic fibroblast growth factor (bFGF) and 20 ng/ml epidermal growth factor (EGF)	FALSE	0	FP	One empty	FALSE		FP
PMC7661699	EV230016	Cell viability reported	cell_viability	Cell_viability	No		FALSE	0	TN	One empty	TRUE	'No' and empty both mean not reported	TP
PMC7661699	EV230016	Cell count reported	cell_number	Cell_count_harvest	No	32,000 cells/cm2 (seeding density)	TRUE	1	TP	Both No	TRUE		TP
PMC5511275	EV230019	Species	species	EV_source_species	Mus musculus	Mus musculus	TRUE	1	TP	Text match	TRUE		TP
PMC5511275	EV230019	EV source	sample_type	EV_source	Cell culture supernatant	Cell culture	TRUE	1	TP	1/1 EV-TRACK items matched	TRUE		TP
PMC5511275	EV230019	Cell type/line	EV_cell_name	Cell_type_name	Pancreatic ductal epithelial cells	KPC (murine pancreatic cancer cell line); MPDC (murine pancreatic ductal epithelial cell line)	FALSE	0.23	Discordant	Word overlap: 3/13 [2 samples: Pancreatic cancer cells / Pancreatic ductal epithelial c]	TRUE	The checklist provides more specific cell line names (KPC/MPDC) for the pancreatic cells mentioned in EV-TRACK.	TP
PMC5511275	EV230019	EV nomenclature	vesilerelated_term	Nomenclature	exosome	Extracellular vesicles (EV)|Exosomes|Microvesicles (MV)|Microparticles	TRUE	1	TP	Synonym match	TRUE		TP
PMC5511275	EV230019	Application/aim	study_aim	EV_application	Function	EV biology	FALSE	0	Discordant	0/1 items matched via synonyms	TRUE	Function and EV biology are semantically equivalent.	TP
PMC5511275	EV230019	Isolation method (density)	isolation_protocols	Extraction_density	(Differential) (ultra)centrifugation	Ultracentrifugation	TRUE	1	TP	Synonym match	TRUE		TP
PMC5511275	EV230019	UC g-force	dUC_exact_g	Extraction_density_info	100000	Differential centrifugation: 16 h at 100,000 g for exosome-free FBS preparation; supernatants collected and isolated by differential centrifugation including a 10,000 g for 30 minutes step followed by final pelleting.	FALSE	0	Discordant	Numbers differ: 1e+05 vs 16,100,0,10,0,30	TRUE	The checklist includes the 100,000g step mentioned in EV-TRACK.	TP
PMC5511275	EV230019	Rotor type	dUC_rotor_type	Extraction_density_info	NS	Differential centrifugation: 16 h at 100,000 g for exosome-free FBS preparation; supernatants collected and isolated by differential centrifugation including a 10,000 g for 30 minutes step followed by final pelleting.	FALSE	0	Discordant	No words	FALSE	The checklist extracted centrifugation speeds instead of the rotor type.	FN
PMC5511275	EV230019	Particle size (NTA)	NTA_report_size	EV_particle_size		~150 nm	FALSE	0	FP	One empty	FALSE		FP
PMC5511275	EV230019	Particle number measured?	NTA_conc	EV_particle_number_ask		Yes	FALSE	0	FP	One empty	FALSE		FP
PMC5511275	EV230019	Size measurement method	reporting_methods	EV_particle_size_method	Electron microscopy or atomic force microscopy/ Tunable resistive pulse sensing	Tunable Resistive Pulse Sensing (TRPS/MRPS)|TEM	FALSE	0	Discordant	0/2 items matched via synonyms	TRUE	The checklist matches both methods (TRPS and TEM/EM) mentioned in EV-TRACK.	TP
PMC5511275	EV230019	EM visualization	EM_type	EV_visualization	Transmission­-EM	TEM	FALSE	0	Discordant	0/1 items matched via synonyms	TRUE	TEM and Transmission-EM are identical.	TP
PMC5511275	EV230019	EV markers (all categories)	proteins_used_rEV	EV_marker_1	Alix/ CD9	CD63|ALIX	TRUE	0.5	TP	1/2 markers matched (missed: cd9)	TRUE		TP
PMC5511275	EV230019	Non-EV markers (all)	proteins_used_nonEV	EV_marker_3	Calnexin	Calnexin (negative control)	TRUE	1	TP	1/1 markers matched	TRUE		TP
PMC5511275	EV230019	Marker detection methods	characterisations_methods	EV_marker_methods	Western blot	Western blot	TRUE	1	TP	Synonym match	TRUE		TP
PMC5511275	EV230019	Protein quantification	protein_conc_meth	Protein_content_method	Not determined	BCA	FALSE	0	Discordant	Word overlap: 0/2	FALSE	The checklist found a BCA assay that EV-TRACK claims was not determined/reported.	FP
PMC5511275	EV230019	Harvesting medium	medium	Harvesting_medium	EV-depleted medium	medium containing exosome-free FBS (prepared by differential centrifugation for 16 h at 100,000 g)	FALSE	0	Discordant	0/1 items matched via synonyms	TRUE	Exosome-free FBS medium is semantically equivalent to EV-depleted medium.	TP
PMC5511275	EV230019	EDS preparation	EDS_prep	Culturing_medium	overnight (16h) at >= 100,000g	RPMI-1640 medium supplemented with 20% foetal bovine serum (FBS), 1% sodium pyruvate (100×), and 1% MEM Non-Essential Amino Acids (NEAA 100×) for KPC cells; DMEM containing L-Glutamine, 4.5 g/L D-Glucose, and 110 mg/L sodium pyruvate supplemented with 10% FBS for MPDC cells.	FALSE	0.25	Discordant	1/4 words found	FALSE	EV-TRACK describes the depletion protocol, while the checklist describes the final medium composition.	Mapping
PMC5511275	EV230019	Cell viability reported	cell_viability	Cell_viability	No	80% confluence	TRUE	1	TP	Both No	TRUE		TP
PMC5511275	EV230019	Cell count reported	cell_number	Cell_count_harvest	No	80% confluence	TRUE	1	TP	Both No	TRUE		TP
PMC7501697	EV230023	Species	species	EV_source_species	Zymoseptoria tritici	Zymoseptoria tritici	TRUE	1	TP	Text match	TRUE		TP
PMC7501697	EV230023	EV source	sample_type	EV_source	Cell culture supernatant	Cell culture	TRUE	1	TP	1/1 EV-TRACK items matched	TRUE		TP
PMC7501697	EV230023	Cell type/line	EV_cell_name	Cell_type_name	Z. tritici isolate WAI332	Zymoseptoria tritici isolate WAI332; Zymoseptoria tritici isolate WAI321	FALSE	0.38	Discordant	Word overlap: 3/8	TRUE	The checklist includes the isolate mentioned in EV-TRACK plus an additional isolate.	TP
PMC7501697	EV230023	EV nomenclature	vesilerelated_term	Nomenclature	extracellular vesicle	Extracellular vesicles (EV)	TRUE	1	TP	Synonym match	TRUE		TP
PMC7501697	EV230023	Application/aim	study_aim	EV_application	Function	EV biology	FALSE	0	Discordant	0/1 items matched via synonyms	TRUE	Function and EV biology are semantically equivalent.	TP
PMC7501697	EV230023	Isolation method (density)	isolation_protocols	Extraction_density	(Differential) (ultra)centrifugation/ Filtration	Ultracentrifugation	TRUE	1	TP	Synonym match	TRUE		TP
PMC7501697	EV230023	UC g-force	dUC_exact_g	Extraction_density_info	100000	Differential ultracentrifugation (DUC); SW 32 Ti swinging bucket rotor; 100,000xg for 75 min at 4 °C; wash step at 100,000xg for 75 min.	FALSE	0	Discordant	Numbers differ: 1e+05 vs 32,100,0,75,4,100,0,75	TRUE	The checklist contains the 100,000xg value reported in EV-TRACK.	TP
PMC7501697	EV230023	Rotor type	dUC_rotor_type	Extraction_density_info	SW 32 Ti	Differential ultracentrifugation (DUC); SW 32 Ti swinging bucket rotor; 100,000xg for 75 min at 4 °C; wash step at 100,000xg for 75 min.	TRUE	1	TP	Exact containment	TRUE		TP
PMC7501697	EV230023	Particle size (NTA)	NTA_report_size	EV_particle_size	134.13-150.3	50-250 nm; median 84.0 nm; mean 91.8 nm	FALSE	0	Discordant	Numbers differ: 134.13,150.3 vs 50,250,84,91.8	FALSE	The numerical values for particle size significantly differ between the two sources.	Discordant
PMC7501697	EV230023	Particle number measured?	NTA_conc	EV_particle_number_ask	No	Yes	FALSE	0	FP	Y/N mismatch: No vs Yes	FALSE	EV-TRACK says No, while the checklist extracted Yes.	Discordant
PMC7501697	EV230023	Size measurement method	reporting_methods	EV_particle_size_method	Nanoparticle tracking analysis/ Electron microscopy or atomic force microscopy	Nanoparticle Tracking Analysis|TEM	TRUE	0.5	TP	1/2 items matched via synonyms	TRUE		TP
PMC7501697	EV230023	EM visualization	EM_type	EV_visualization	Transmission­-EM	TEM	FALSE	0	Discordant	0/1 items matched via synonyms	TRUE	TEM and Transmission-EM are identical.	TP
PMC7501697	EV230023	EV markers (all categories)	proteins_used_rEV	EV_marker_1		Actin|Tubulin|ZtSur7 (putative CaSur7 homologue), ABC transporters, ATPase domain-containing proteins|Hsp60, Hsp82, Hsp90 co-chaperone, EF-2, EF-1-gamma, EF-3, ribosomal subunit proteins	FALSE	0	FP	One empty	FALSE		FP
PMC7501697	EV230023	Non-EV markers (all)	proteins_used_nonEV	EV_marker_3		Negative markers: ABP1, APR1, Cyp1, LAP41, LPD1 (identified in cell lysate but not consistently in EVs)	FALSE	0	FP	One empty	FALSE		FP
PMC7501697	EV230023	Marker detection methods	characterisations_methods	EV_marker_methods	None		FALSE	0	FN	One empty	FALSE		FN
PMC7501697	EV230023	Protein quantification	protein_conc_meth	Protein_content_method	Fluorometric assay	Qbit	FALSE	0	Discordant	Word overlap: 0/2	TRUE	Qbit is a specific brand of fluorometric assay.	TP
PMC7501697	EV230023	Harvesting medium	medium	Harvesting_medium	NS	Fries 3 broth	FALSE	0	Discordant	0/1 items matched via synonyms	TRUE	Checklist extracted more specific information than EV-TRACK (NS).	TP
PMC7501697	EV230023	EDS preparation	EDS_prep	Culturing_medium		Fries 3 broth; also potato dextrose broth and minimal media	FALSE	0	FP	One empty	FALSE		FP
PMC7501697	EV230023	Cell viability reported	cell_viability	Cell_viability	No	Not explicitly stated as percentage, but confirmed by OD600 and plating on YSA	TRUE	1	TP	Both No	TRUE		TP
PMC7501697	EV230023	Cell count reported	cell_number	Cell_count_harvest	No	2 x 105 blastospores/mL (initial inoculation concentration)	TRUE	1	TP	Both No	TRUE		TP
PMC7509153	EV230024	Species	species	EV_source_species	Homo sapiens	Homo sapiens	TRUE	1	TP	Text match	TRUE		TP
PMC7509153	EV230024	EV source	sample_type	EV_source	Cell culture supernatant	Cell culture	TRUE	1	TP	1/1 EV-TRACK items matched	TRUE		TP
PMC7509153	EV230024	Cell type/line	EV_cell_name	Cell_type_name	Primary adipose mesenchymal stem cells	primary HNSCC-derived endothelial cells (TEC); primary adipose mesenchymal stem cells (ASCs)	FALSE	0.42	Discordant	Word overlap: 5/12 [3 samples: Primary tumor endothelial cell / Primary adipose mesenchymal st]	TRUE	Checklist includes the EV-TRACK value plus additional cell types mentioned in the paper.	TP
PMC7509153	EV230024	EV nomenclature	vesilerelated_term	Nomenclature	extracellular vesicle	Extracellular vesicles (EV)|Exosomes	TRUE	1	TP	Synonym match	TRUE		TP
PMC7509153	EV230024	Application/aim	study_aim	EV_application	Function	EV biology	FALSE	0	Discordant	0/1 items matched via synonyms	TRUE	Function and EV biology are semantically overlapping in the context of application aims.	TP
PMC7509153	EV230024	Isolation method (density)	isolation_protocols	Extraction_density	(Differential) (ultra)centrifugation/ Filtration	Ultracentrifugation	TRUE	1	TP	Synonym match	TRUE		TP
PMC7509153	EV230024	UC g-force	dUC_exact_g	Extraction_density_info	100000	Beckman Coulter Optima L-100K Ultracentrifuge, rotor type 45 Ti, 100,000 g for 3 h at 4°C.	FALSE	0	Discordant	Numbers differ: 1e+05 vs 100,45,100,0,3,4	TRUE	The g-force values match (100,000 g).	TP
PMC7509153	EV230024	Rotor type	dUC_rotor_type	Extraction_density_info	Type 45 Ti	Beckman Coulter Optima L-100K Ultracentrifuge, rotor type 45 Ti, 100,000 g for 3 h at 4°C.	TRUE	1	TP	Exact containment	TRUE		TP
PMC7509153	EV230024	Particle size (NTA)	NTA_report_size	EV_particle_size	163	90 nm (± 20); range 30-100 nm	FALSE	0	Discordant	Numbers differ: 163 vs 90,20,30,100 [3 samples: 163 / 207]	FALSE	EV-TRACK reports 163 nm while checklist reports a range of 30-100 nm; these do not overlap.	Discordant
PMC7509153	EV230024	Particle number measured?	NTA_conc	EV_particle_number_ask	No	Yes	FALSE	0	FP	Y/N mismatch: No vs Yes	FALSE	EV-TRACK states particle number was not measured, while checklist claims it was.	Discordant
PMC7509153	EV230024	Size measurement method	reporting_methods	EV_particle_size_method	Electron microscopy or atomic force microscopy/ Nanoparticle tracking analysis	Nanoparticle Tracking Analysis|TEM	TRUE	0.5	TP	1/2 items matched via synonyms [3 samples: Electron microscopy or atomic / None]	TRUE		TP
PMC7509153	EV230024	EM visualization	EM_type	EV_visualization	Transmission­-EM	TEM	FALSE	0	Discordant	0/1 items matched via synonyms	TRUE	TEM is the standard abbreviation for Transmission-EM.	TP
PMC7509153	EV230024	EV markers (all categories)	proteins_used_rEV	EV_marker_1	CD9/ CD81/ IL-1beta/ IGF1/ TGF-beta1/ VEGF/ HLA class I/ HLA G/ CD47/ TLR4/ VE-cadherin/ CD44/ CD63/ ICAM/ VCAM/ CD31/ CD45/ CD279/ CD274/ HLA-DR	CD31|CD44|CD47|CD63|CD81|HLA-A|HLA-B|HLA-C|Annexin|HLA G, TLR4, VE-cadherin, ICAM, VCAM	TRUE	0.5	TP	10/20 markers matched (missed: cd9, il-1beta, igf1, tgf-beta1, vegf, hla class i, cd45, cd279, cd274, hla-dr) [3 samples: CD9/ CD81/ IL-1beta/ IGF1/ TGF / CD9/ CD81/ CXCL2/ CXCL5/ FGF2/]	TRUE		TP
PMC7509153	EV230024	Non-EV markers (all)	proteins_used_nonEV	EV_marker_3		Calnexin (negative control)	FALSE	0	FP	One empty	FALSE		FP
PMC7509153	EV230024	Marker detection methods	characterisations_methods	EV_marker_methods	Western blot/ Enzyme-­linked immunosorbent assay (ELISA)/ Flow cytometry	Western blot|Flow cytometry	TRUE	0.67	TP	2/3 items matched via synonyms [3 samples: Western blot/ Enzyme-­linked i / Western blot/ Enzyme-­linked i]	TRUE		TP
PMC7509153	EV230024	Protein quantification	protein_conc_meth	Protein_content_method	BCA	BCA	TRUE	1	TP	Text match	TRUE		TP
PMC7509153	EV230024	Harvesting medium	medium	Harvesting_medium	Serum free medium	FBS-deprived DMEM	FALSE	0	Discordant	0/1 items matched via synonyms	TRUE	FBS-deprived medium is a type of serum-free medium.	TP
PMC7509153	EV230024	EDS preparation	EDS_prep	Culturing_medium		EndoGro medium supplemented with 2% FBS (for TEC); MSCBM complete medium (for ASCs)	FALSE	0	FP	One empty	FALSE		FP
PMC7509153	EV230024	Cell viability reported	cell_viability	Cell_viability	No		FALSE	0	TN	One empty	TRUE	'No' and empty both mean not reported	TP
PMC7509153	EV230024	Cell count reported	cell_number	Cell_count_harvest	No	Not explicitly stated for TEC; PBMC seeded at 10 x 10e6 cells per well.	TRUE	1	TP	Both No	TRUE		TP
PMC7293582	EV230049	Species	species	EV_source_species	Homo sapiens	Homo sapiens	TRUE	1	TP	Text match	TRUE		TP
PMC7293582	EV230049	EV source	sample_type	EV_source	Brain gray matter	Tissue Lysate	FALSE	0	Discordant	0/1 EV-TRACK items matched	TRUE	Brain gray matter is the source tissue; Tissue Lysate is the preparation state. They are complementary.	TP
PMC7293582	EV230049	Cell type/line	EV_cell_name	Cell_type_name			TRUE	1	TP	Both empty	TRUE		TP
PMC7293582	EV230049	EV nomenclature	vesilerelated_term	Nomenclature	extracellular vesicle	Extracellular vesicles (EV)	TRUE	1	TP	Synonym match	TRUE		TP
PMC7293582	EV230049	Application/aim	study_aim	EV_application	Function/ Identification of content (omics approaches)	Diagnostic|EV biology	FALSE	0	Discordant	0/2 items matched via synonyms	TRUE	Checklist captures EV biology/diagnostic which overlaps with identification of content/omics.	TP
PMC7293582	EV230049	Isolation method (density)	isolation_protocols	Extraction_density	(Differential) (ultra)centrifugation/ Density gradient/ Filtration	Discontinuous density gradient ultracentrifugation	TRUE	1	TP	Synonym match	TRUE		TP
PMC7293582	EV230049	UC g-force	dUC_exact_g	Extraction_density_info	100000	Discontinuous sucrose gradient ultracentrifugation was used to isolate EVs from 0.5 g of gray matter tissue.	FALSE	0	Discordant	Numbers differ: 1e+05 vs 0.5	FALSE	Checklist extracted the method description but failed to extract the specific g-force value (100,000).	FN
PMC7293582	EV230049	Rotor type	dUC_rotor_type	Extraction_density_info	SW 41 Ti	Discontinuous sucrose gradient ultracentrifugation was used to isolate EVs from 0.5 g of gray matter tissue.	FALSE	0	Discordant	No words	FALSE	Checklist extracted the method description but failed to extract the specific rotor type (SW 41 Ti).	FN
PMC7293582	EV230049	Particle size (NTA)	NTA_report_size	EV_particle_size	131	mode 122 nm for AD and 131 nm for controls	TRUE	1	TP	Number found: 131 [2 samples: 131 / 122]	TRUE		TP
PMC7293582	EV230049	Particle number measured?	NTA_conc	EV_particle_number_ask	Yes	Yes	TRUE	1	TP	Y/N match	TRUE		TP
PMC7293582	EV230049	Size measurement method	reporting_methods	EV_particle_size_method	Nanoparticle tracking analysis/ Electron microscopy or atomic force microscopy	Nanoparticle Tracking Analysis|TEM	TRUE	0.5	TP	1/2 items matched via synonyms	TRUE		TP
PMC7293582	EV230049	EM visualization	EM_type	EV_visualization	Transmission­-EM	TEM	FALSE	0	Discordant	0/1 items matched via synonyms	TRUE	TEM is the standard abbreviation for Transmission-EM.	TP
PMC7293582	EV230049	EV markers (all categories)	proteins_used_rEV	EV_marker_1	AB1-40/ AB1-42/ ANXA-5	CD63|CD81|CD9|LAMP1|LAMP2|ALIX|Annexin|ANXA|Flotillin|HSC70|HSP70|PDCD6IP|SDCBP|Syntenin|TSG101|Tetraspanins|ESCRT proteins	FALSE	0	Discordant	0/3 markers matched (missed: ab1-40, ab1-42, anxa-5) [2 samples: AB1-40/ AB1-42/ ANXA-5 / AB1-40/ AB1-42/ ANXA5]	TRUE	Checklist extracted a much more comprehensive list of markers including those in EV-TRACK (Annexin/ANXA).	TP
PMC7293582	EV230049	Non-EV markers (all)	proteins_used_nonEV	EV_marker_3		APOE|Apolipoprotein E (APOE)	FALSE	0	FP	One empty	FALSE		FP
PMC7293582	EV230049	Marker detection methods	characterisations_methods	EV_marker_methods	Enzyme-­linked immunosorbent assay (ELISA)/ Proteomics		FALSE	0	FN	One empty	FALSE		FN
PMC7293582	EV230049	Protein quantification	protein_conc_meth	Protein_content_method	BCA	BCA	TRUE	1	TP	Text match	TRUE		TP
PMC7293582	EV230049	Harvesting medium	medium	Harvesting_medium		dfPBS	FALSE	0	FP	One empty	FALSE		FP
PMC7293582	EV230049	EDS preparation	EDS_prep	Culturing_medium			TRUE	1	TP	Both empty	TRUE		TP
PMC7293582	EV230049	Cell viability reported	cell_viability	Cell_viability			TRUE	1	TP	Both empty	TRUE		TP
PMC7293582	EV230049	Cell count reported	cell_number	Cell_count_harvest			TRUE	1	TP	Both empty	TRUE		TP
PMC7664451	EV230051	Species	species	EV_source_species	Homo sapiens	Homo sapiens	TRUE	1	TP	Text match	TRUE		TP
PMC7664451	EV230051	EV source	sample_type	EV_source	Cell culture supernatant	Cell culture	TRUE	1	TP	1/1 EV-TRACK items matched	TRUE		TP
PMC7664451	EV230051	Cell type/line	EV_cell_name	Cell_type_name	U-87 MG	U-87 MG; U-373 MG; T98 G; U-251 MG	TRUE	1	TP	Text match [16 samples: U-87 MG / U-373 MG / T98 G / U-251 MG]	TRUE		TP
PMC7664451	EV230051	EV nomenclature	vesilerelated_term	Nomenclature	extracellular vesicle	Extracellular vesicles (EV)|Small EVs (sEVs)|Large EVs (lEVs)	TRUE	1	TP	Synonym match	TRUE		TP
PMC7664451	EV230051	Application/aim	study_aim	EV_application	Function	Diagnostic|EV biology	FALSE	0	Discordant	0/1 items matched via synonyms	TRUE	Function and EV biology are semantically overlapping aims.	TP
PMC7664451	EV230051	Isolation method (density)	isolation_protocols	Extraction_density	(Differential) (ultra)centrifugation	Ultracentrifugation	TRUE	1	TP	Synonym match	TRUE		TP
PMC7664451	EV230051	UC g-force	dUC_exact_g	Extraction_density_info	20000	Differential ultracentrifugation: 500g (10 min), 800g (10 min), 2000g (20 min) to remove cells; 20,000g (20 min, 4 °C) for lEVs; 100,000g (70 min, 4 °C) for sEVs using Beckman Coulter Optima XE.	FALSE	0	Discordant	Numbers differ: 20000 vs 500,10,800,10,2000,20,20,0,20,4,100,0,70,4 [16 samples: 20000 / 100000]	TRUE	Checklist includes the 20,000g value reported by EV-TRACK.	TP
PMC7664451	EV230051	Rotor type	dUC_rotor_type	Extraction_density_info	NS	Differential ultracentrifugation: 500g (10 min), 800g (10 min), 2000g (20 min) to remove cells; 20,000g (20 min, 4 °C) for lEVs; 100,000g (70 min, 4 °C) for sEVs using Beckman Coulter Optima XE.	FALSE	0	Discordant	No words	TRUE	Checklist extracted more information than EV-TRACK (NS).	TP
PMC7664451	EV230051	Particle size (NTA)	NTA_report_size	EV_particle_size		sEVs: 85 ± 1.2 nm (range 35–150 nm); lEVs: 282 ± 70 nm to 430 ± 168 nm	FALSE	0	FP	One empty	FALSE		FP
PMC7664451	EV230051	Particle number measured?	NTA_conc	EV_particle_number_ask		Yes	FALSE	0	FP	One empty	FALSE		FP
PMC7664451	EV230051	Size measurement method	reporting_methods	EV_particle_size_method	Electron microscopy or atomic force microscopy	Cryo-EM	FALSE	0	Discordant	0/1 items matched via synonyms [16 samples: Electron microscopy or atomic / None]	TRUE	Cryo-EM is a specific type of Electron microscopy.	TP
PMC7664451	EV230051	EM visualization	EM_type	EV_visualization	Cryo-­EM	CryoTEM|Scanning electron microscopy|TEM	FALSE	0	Discordant	0/1 items matched via synonyms	TRUE	Checklist includes Cryo-EM (CryoTEM) as reported by EV-TRACK.	TP
PMC7664451	EV230051	EV markers (all categories)	proteins_used_rEV	EV_marker_1	PDNP/ EGFR/ EGFRvIII/ IDH1/ Hsp70/ Hsp90/ Hsp25	CD63|Annexin|HSP70|EGFR, EGFRvIII, PDPN|IDH1, Hsp25, Hsp90	TRUE	0.86	TP	6/7 markers matched (missed: pdnp) [16 samples: PDNP/ EGFR/ EGFRvIII/ IDH1/ Hs / PDNP/ EGFR/ EGFRvIII/ IDH1/ Hs]	TRUE		TP
PMC7664451	EV230051	Non-EV markers (all)	proteins_used_nonEV	EV_marker_3			TRUE	1	TP	Both empty	TRUE		TP
PMC7664451	EV230051	Marker detection methods	characterisations_methods	EV_marker_methods	Western blot	Western blot	TRUE	1	TP	Synonym match [16 samples: Western blot / None]	TRUE		TP
PMC7664451	EV230051	Protein quantification	protein_conc_meth	Protein_content_method	Bradford	Bradford	TRUE	1	TP	Text match	TRUE		TP
PMC7664451	EV230051	Harvesting medium	medium	Harvesting_medium	EV-depleted medium	EMEM supplemented with 10% EV-depleted FBS (centrifuged at 100,000× g at 4 °C overnight)	TRUE	1	TP	Synonym match	TRUE		TP
PMC7664451	EV230051	EDS preparation	EDS_prep	Culturing_medium	4h at 100,000g	Eagle’s Minimum Essential Medium (EMEM) supplemented with 10% of heat inactivated Fetal Bovine Serum (FBS), 2 mM L-glutamine, 100 IU/mL penicillin and streptomycin solution and 10,000 U/mL amphotericin	TRUE	0.5	TP	1/2 words found	TRUE		TP
PMC7664451	EV230051	Cell viability reported	cell_viability	Cell_viability	No		FALSE	0	TN	One empty	TRUE	'No' and empty both mean not reported	TP
PMC7664451	EV230051	Cell count reported	cell_number	Cell_count_harvest	No	15 x 10e4 cells/well (initial seeding for treatment)	TRUE	1	TP	Both No	TRUE		TP
PMC12046292	EV230065	Species	species	EV_source_species	Homo sapiens	Homo sapiens	TRUE	1	TP	Text match	TRUE		TP
PMC12046292	EV230065	EV source	sample_type	EV_source	Cell culture supernatant	Cell culture	TRUE	1	TP	1/1 EV-TRACK items matched	TRUE		TP
PMC12046292	EV230065	Cell type/line	EV_cell_name	Cell_type_name	Human Foreskin Fibroblast (HFF)	human foreskin fibroblasts (HFFs)	TRUE	0.5	TP	Word overlap: 2/4	TRUE		TP
PMC12046292	EV230065	EV nomenclature	vesilerelated_term	Nomenclature	extracellular vesicle	Extracellular vesicles (EV)	TRUE	1	TP	Synonym match	TRUE		TP
PMC12046292	EV230065	Application/aim	study_aim	EV_application	New methodological development/ Technical analysis comparing/optimizing EV-related methods	EV biology	FALSE	0	Discordant	0/3 items matched via synonyms	TRUE	Methodological development is a subset of EV biology research.	TP
PMC12046292	EV230065	Isolation method (density)	isolation_protocols	Extraction_density	Density cushion/ Ultrafiltration/ Size-exclusion chromatography (non-commercial)	Cushion ultracentrifugation|Discontinuous density gradient ultracentrifugation	FALSE	0	Discordant	0/3 items matched via synonyms	TRUE	Cushion ultracentrifugation matches Density cushion.	TP
PMC12046292	EV230065	UC g-force	dUC_exact_g	Extraction_density_info		Cushion: 16% iodixanol in DPBS, 25,000 x g for 150 min, JS-13.1 swing bucket rotor. Gradient: Discontinuous iodixanol (18%, 20%, 22%, 24%, 26%), 44,000 rpm for 150 min, MLS-50 swing bucket rotor.	FALSE	0	FP	One empty	FALSE		FP
PMC12046292	EV230065	Rotor type	dUC_rotor_type	Extraction_density_info		Cushion: 16% iodixanol in DPBS, 25,000 x g for 150 min, JS-13.1 swing bucket rotor. Gradient: Discontinuous iodixanol (18%, 20%, 22%, 24%, 26%), 44,000 rpm for 150 min, MLS-50 swing bucket rotor.	FALSE	0	FP	One empty	FALSE		FP
PMC12046292	EV230065	Particle size (NTA)	NTA_report_size	EV_particle_size		peak at around 50 nm	FALSE	0	FP	One empty	FALSE		FP
PMC12046292	EV230065	Particle number measured?	NTA_conc	EV_particle_number_ask	Yes	Yes	TRUE	1	TP	Y/N match	TRUE		TP
PMC12046292	EV230065	Size measurement method	reporting_methods	EV_particle_size_method	Nanoparticle tracking analysis/ Flow cytometry/ Electron microscopy or atomic force microscopy	Nanoparticle Tracking Analysis|FCM (e.g. NanoFCM)|TEM|Cryo-EM	FALSE	0.33	Discordant	1/3 items matched via synonyms	TRUE	Checklist matches all methods listed in EV-TRACK (NTA, FCM, EM).	TP
PMC12046292	EV230065	EM visualization	EM_type	EV_visualization	Transmission-EM	TEM|CryoTEM	TRUE	1	TP	Synonym match	TRUE		TP
PMC12046292	EV230065	EV markers (all categories)	proteins_used_rEV	EV_marker_1	CD63/ CD81/ beta-actin	CD63|CD81|Actin|beta-actin	TRUE	1	TP	3/3 markers matched	TRUE		TP
PMC12046292	EV230065	Non-EV markers (all)	proteins_used_nonEV	EV_marker_3	Albumin	Albumin|BSA	TRUE	1	TP	1/1 markers matched	TRUE		TP
PMC12046292	EV230065	Marker detection methods	characterisations_methods	EV_marker_methods	Enzyme-linked immunosorbent assay (ELISA)/ Flow cytometry	Flow cytometry	TRUE	0.5	TP	1/2 items matched via synonyms	TRUE		TP
PMC12046292	EV230065	Protein quantification	protein_conc_meth	Protein_content_method	Not determined	Bradford	FALSE	0	Discordant	Word overlap: 0/2	TRUE	Checklist extracted more information (Bradford) than EV-TRACK (Not determined).	TP
PMC12046292	EV230065	Harvesting medium	medium	Harvesting_medium	EV-depleted medium	DMEM containing 10% commercial exosome-depleted fetal bovine serum and antibiotics penicillin and streptomycin	TRUE	1	TP	Synonym match	TRUE		TP
PMC12046292	EV230065	EDS preparation	EDS_prep	Culturing_medium	Commercial EDS	Dulbecco's modified Eagle medium (DMEM) supplemented with 10% fetal bovine serum (FBS), 100 U/mL penicillin and 100 µg/mL streptomycin	FALSE	0	Discordant	0/2 words found	FALSE	EV-TRACK refers to the serum type (Commercial EDS) while checklist extracted the full medium composition.	Mapping
PMC12046292	EV230065	Cell viability reported	cell_viability	Cell_viability	No	all cells displayed cytopathic effects and were detaching from the flasks	TRUE	1	TP	Both No	TRUE		TP
PMC12046292	EV230065	Cell count reported	cell_number	Cell_count_harvest	Yes	50,000 cells per well (seeding density)	FALSE	0	Discordant	Y/N mismatch: Yes vs 50,000 cells per well (seeding density)	TRUE	Both agree that cell count/density was reported.	TP
PMC7665748	EV230266	Species	species	EV_source_species	Vibrio fischeri	Vibrio fischeri	TRUE	1	TP	Text match	TRUE		TP
PMC7665748	EV230266	EV source	sample_type	EV_source	Cell culture supernatant	Cell culture	TRUE	1	TP	1/1 EV-TRACK items matched	TRUE		TP
PMC7665748	EV230266	Cell type/line	EV_cell_name	Cell_type_name	ES114	Vibrio fischeri strain ES114	TRUE	1	TP	Text match	TRUE		TP
PMC7665748	EV230266	EV nomenclature	vesilerelated_term	Nomenclature	Other/ Outer membrane vesicles	Extracellular vesicles (EV)	FALSE	0	Discordant	0/2 items matched via synonyms	TRUE	Outer membrane vesicles are a type of Extracellular vesicle (EV).	TP
PMC7665748	EV230266	Application/aim	study_aim	EV_application	Function	EV biology	FALSE	0	Discordant	0/1 items matched via synonyms	TRUE	Function and EV biology are semantically overlapping aims.	TP
PMC7665748	EV230266	Isolation method (density)	isolation_protocols	Extraction_density	(Differential) (ultra)centrifugation/ Filtration/ Density gradient	Discontinuous density gradient ultracentrifugation	TRUE	1	TP	Synonym match	TRUE		TP
PMC7665748	EV230266	UC g-force	dUC_exact_g	Extraction_density_info	180000	Sucrose density gradient; Ultracentrifugation at 180,000g for 2 h (TLA-45 rotor) and 200,000g for 1 h (MLA-50 or TLA-110 rotor) at 4 °C.	FALSE	0	Discordant	Numbers differ: 180000 vs 180,0,2,45,200,0,1,50,110,4	TRUE	Checklist includes the 180,000g value reported by EV-TRACK.	TP
PMC7665748	EV230266	Rotor type	dUC_rotor_type	Extraction_density_info	TLA-45	Sucrose density gradient; Ultracentrifugation at 180,000g for 2 h (TLA-45 rotor) and 200,000g for 1 h (MLA-50 or TLA-110 rotor) at 4 °C.	TRUE	1	TP	Exact containment	TRUE		TP
PMC7665748	EV230266	Particle size (NTA)	NTA_report_size	EV_particle_size		inserts smaller than 300 nucleotides (RNA cargo size selection)	FALSE	0	FP	One empty	FALSE		FP
PMC7665748	EV230266	Particle number measured?	NTA_conc	EV_particle_number_ask		No	FALSE	0	FP	One empty	TRUE	'No' and empty both mean not reported	TP
PMC7665748	EV230266	Size measurement method	reporting_methods	EV_particle_size_method	None		FALSE	0	FN	One empty	FALSE		FN
PMC7665748	EV230266	EM visualization	EM_type	EV_visualization		TEM	FALSE	0	FP	One empty	FALSE		FP
PMC7665748	EV230266	EV markers (all categories)	proteins_used_rEV	EV_marker_1			TRUE	1	TP	Both empty	TRUE		TP
PMC7665748	EV230266	Non-EV markers (all)	proteins_used_nonEV	EV_marker_3			TRUE	1	TP	Both empty	TRUE		TP
PMC7665748	EV230266	Marker detection methods	characterisations_methods	EV_marker_methods	None		FALSE	0	FN	One empty	FALSE		FN
PMC7665748	EV230266	Protein quantification	protein_conc_meth	Protein_content_method	Fluorometric assay (e.g. Qubit, NanoOrange,...)	Qbit	FALSE	0	Discordant	Word overlap: 0/4	TRUE	Qbit is a specific brand of fluorometric assay.	TP
PMC7665748	EV230266	Harvesting medium	medium	Harvesting_medium	Serum free medium	Luria-Bertani salt medium (LBS)	FALSE	0	Discordant	0/1 items matched via synonyms	FALSE	The checklist identified a bacterial growth medium (LBS) while EV-TRACK identified serum-free medium; these are distinct medium types.	Discordant
PMC7665748	EV230266	EDS preparation	EDS_prep	Culturing_medium		Luria-Bertani salt medium (LBS) or seawater tryptone medium (SWT)	FALSE	0	FP	One empty	FALSE		FP
PMC7665748	EV230266	Cell viability reported	cell_viability	Cell_viability			TRUE	1	TP	Both empty	TRUE		TP
PMC7665748	EV230266	Cell count reported	cell_number	Cell_count_harvest	No	OD ≃ 3	TRUE	1	TP	Both No	TRUE		TP
PMC7480564	EV230346	Species	species	EV_source_species	Lactobacillus plantarum	Lactobacillus plantarum; Staphylococcus aureus	TRUE	1	TP	Text match [3 samples: Lactobacillus plantarum / Staphylococcus aureus]	TRUE		TP
PMC7480564	EV230346	EV source	sample_type	EV_source	Cell culture supernatant	Cell culture	TRUE	1	TP	1/1 EV-TRACK items matched	TRUE		TP
PMC7480564	EV230346	Cell type/line	EV_cell_name	Cell_type_name	APsulloc 331261	Lactobacillus plantarum APsulloc 331261; Staphylococcus aureus (ATCC 6538)	TRUE	1	TP	Text match [3 samples: APsulloc 331261 / ATCC 6538]	TRUE		TP
PMC7480564	EV230346	EV nomenclature	vesilerelated_term	Nomenclature	extracellular vesicle	Extracellular vesicles (EV)	TRUE	1	TP	Synonym match	TRUE		TP
PMC7480564	EV230346	Application/aim	study_aim	EV_application	Function	Therapeutic|EV biology	FALSE	0	Discordant	0/1 items matched via synonyms	TRUE	The checklist categories 'Therapeutic' and 'EV biology' are semantically compatible with the 'Function' aim identified by EV-TRACK.	TP
PMC7480564	EV230346	Isolation method (density)	isolation_protocols	Extraction_density	(Differential) (ultra)centrifugation/ Filtration/ Ultrafiltration/ Tangential Flow Filtration	Ultracentrifugation|Discontinuous density gradient ultracentrifugation	TRUE	1	TP	Synonym match [3 samples: (Differential) (ultra)centrifu / (Differential) (ultra)centrifu]	TRUE		TP
PMC7480564	EV230346	UC g-force	dUC_exact_g	Extraction_density_info	150000	Differential UC: 150,000× g for 3 h (Type 45 Ti rotor). Discontinuous OptiPrep gradient (50%, 35%, 20%, 0% iodixanol): 200,000× g for 2 h (SW 41 Ti rotor). EV density: 1.17~1.24 g/mL.	FALSE	0	Discordant	Numbers differ: 150000 vs 150,0,3,45,50,35,20,0,200,0,2,41,1.17,1.24	TRUE	The checklist contains the specific g-force (150,000) mentioned by EV-TRACK, along with additional methodological details.	TP
PMC7480564	EV230346	Rotor type	dUC_rotor_type	Extraction_density_info	Type 45 Ti	Differential UC: 150,000× g for 3 h (Type 45 Ti rotor). Discontinuous OptiPrep gradient (50%, 35%, 20%, 0% iodixanol): 200,000× g for 2 h (SW 41 Ti rotor). EV density: 1.17~1.24 g/mL.	TRUE	1	TP	Exact containment	TRUE		TP
PMC7480564	EV230346	Particle size (NTA)	NTA_report_size	EV_particle_size		mean 104 ± 42.4 nm (UC), mean 83 ± 20.3 nm (Density), mode 77 nm (UC), mode 73 nm (Density)	FALSE	0	FP	One empty	FALSE		FP
PMC7480564	EV230346	Particle number measured?	NTA_conc	EV_particle_number_ask		Yes	FALSE	0	FP	One empty	FALSE		FP
PMC7480564	EV230346	Size measurement method	reporting_methods	EV_particle_size_method	Tunable resistive pulse sensing/ Dynamic light scattering	Dynamic light scattering|Tunable Resistive Pulse Sensing (TRPS/MRPS)|TEM|Cryo-EM	TRUE	0.5	TP	1/2 items matched via synonyms [3 samples: Tunable resistive pulse sensin / Tunable resistive pulse sensin / None]	TRUE		TP
PMC7480564	EV230346	EM visualization	EM_type	EV_visualization	Transmission-EM/ Cryo-EM	TEM|CryoTEM|Negative contrast staining	TRUE	1	TP	Synonym match	TRUE		TP
PMC7480564	EV230346	EV markers (all categories)	proteins_used_rEV	EV_marker_1			TRUE	1	TP	Both empty	TRUE		TP
PMC7480564	EV230346	Non-EV markers (all)	proteins_used_nonEV	EV_marker_3			TRUE	1	TP	Both empty	TRUE		TP
PMC7480564	EV230346	Marker detection methods	characterisations_methods	EV_marker_methods	None		FALSE	0	FN	One empty	FALSE		FN
PMC7480564	EV230346	Protein quantification	protein_conc_meth	Protein_content_method	Bradford	Bradford	TRUE	1	TP	Text match	TRUE		TP
PMC7480564	EV230346	Harvesting medium	medium	Harvesting_medium	Serum free medium	MRS broth; Tryptic Soy Broth	FALSE	0	Discordant	0/1 items matched via synonyms	FALSE	The checklist identified specific bacterial broths (MRS/TSB) while EV-TRACK identified serum-free medium.	Discordant
PMC7480564	EV230346	EDS preparation	EDS_prep	Culturing_medium		MRS broth; BDTM Tryptic Soy Broth medium	FALSE	0	FP	One empty	FALSE		FP
PMC7480564	EV230346	Cell viability reported	cell_viability	Cell_viability			TRUE	1	TP	Both empty	TRUE		TP
PMC7480564	EV230346	Cell count reported	cell_number	Cell_count_harvest	Yes	≥ 2.7 × 10^9 cfu/mL (L. plantarum); ≥ 8.6 × 10^8 cfu/mL (S. aureus)	FALSE	0	Discordant	Y/N mismatch: Yes vs ≥ 2.7 × 10^9 cfu/mL (L. plantarum); ≥ 8.6 × 10^8 cfu/mL (S. aureus)	TRUE	The checklist provides the specific quantitative values (CFU/mL) that support the 'Yes' reported by EV-TRACK.	TP
PMC11714208	EV240164	Species	species	EV_source_species	Homo sapiens	Sus scrofa; Homo sapiens; Mesocricetus auratus	TRUE	1	TP	Text match [5 samples: Homo sapiens / Sus scrofa domesticus / Mesocricetus auratus]	TRUE		TP
PMC11714208	EV240164	EV source	sample_type	EV_source	Cell culture supernatant	Cell culture	TRUE	1	TP	1/1 EV-TRACK items matched	TRUE		TP
PMC11714208	EV240164	Cell type/line	EV_cell_name	Cell_type_name	HeLa	PIEC; HeLa; BHK-21	TRUE	1	TP	Text match [5 samples: HeLa / PIEC / BHK-21]	TRUE		TP
PMC11714208	EV240164	EV nomenclature	vesilerelated_term	Nomenclature	extracellular vesicle	Extracellular vesicles (EV)	TRUE	1	TP	Synonym match	TRUE		TP
PMC11714208	EV240164	Application/aim	study_aim	EV_application	Function/ Biomarker/ Biogenesis/cargo sorting/ Technical analysis comparing/optimizing EV-related methods	EV biology	TRUE	1	TP	Synonym match	TRUE		TP
PMC11714208	EV240164	Isolation method (density)	isolation_protocols	Extraction_density	(Differential) (ultra)centrifugation/ Immunoaffinity capture (non-commercial)	Ultracentrifugation|Discontinuous density gradient ultracentrifugation	TRUE	1	TP	Synonym match [5 samples: (Differential) (ultra)centrifu / (Differential) (ultra)centrifu]	TRUE		TP
PMC11714208	EV240164	UC g-force	dUC_exact_g	Extraction_density_info	100000	Differential UC (500 g, 2000 g, 10,000 g) followed by UC at 100,000 g for 90 min (SW32Ti). Discontinuous sucrose gradient (20%, 35%, 55%, 70%) centrifuged at 100,000 g for 3 h (SW41Ti).	FALSE	0	Discordant	Numbers differ: 1e+05 vs 500,2000,10,0,100,0,90,32,20,35,55,70,100,0,3,41	TRUE	The checklist includes the 100,000 g value identified by EV-TRACK within the full centrifugation protocol.	TP
PMC11714208	EV240164	Rotor type	dUC_rotor_type	Extraction_density_info	Swinging bucket	Differential UC (500 g, 2000 g, 10,000 g) followed by UC at 100,000 g for 90 min (SW32Ti). Discontinuous sucrose gradient (20%, 35%, 55%, 70%) centrifuged at 100,000 g for 3 h (SW41Ti).	FALSE	0	Discordant	0/2 words found	TRUE	The checklist identifies SW32Ti and SW41Ti rotors; 'SW' stands for Swinging Bucket, which matches EV-TRACK.	TP
PMC11714208	EV240164	Particle size (NTA)	NTA_report_size	EV_particle_size		150 to 300 nm	FALSE	0	FP	One empty	FALSE		FP
PMC11714208	EV240164	Particle number measured?	NTA_conc	EV_particle_number_ask		No	FALSE	0	FP	One empty	TRUE	'No' and empty both mean not reported	TP
PMC11714208	EV240164	Size measurement method	reporting_methods	EV_particle_size_method	Dynamic light scattering	Dynamic light scattering|TEM	TRUE	1	TP	1/1 items matched via synonyms [5 samples: Dynamic light scattering / Dynamic light scattering/ Elec / None]	TRUE		TP
PMC11714208	EV240164	EM visualization	EM_type	EV_visualization	Transmission-EM	TEM|ImmunoGold TEM|Negative contrast staining	TRUE	1	TP	Synonym match	TRUE		TP
PMC11714208	EV240164	EV markers (all categories)	proteins_used_rEV	EV_marker_1	CD63/ CD81	CD63|CD81|ALIX|TSG101	TRUE	1	TP	2/2 markers matched [5 samples: CD63/ CD81 / TSG101/ CD81 / CD81/ Alix]	TRUE		TP
PMC11714208	EV240164	Non-EV markers (all)	proteins_used_nonEV	EV_marker_3	Calnexin	Calnexin (negative marker)	TRUE	1	TP	1/1 markers matched	TRUE		TP
PMC11714208	EV240164	Marker detection methods	characterisations_methods	EV_marker_methods	Western blot	Western blot	TRUE	1	TP	Synonym match [5 samples: Western blot / None]	TRUE		TP
PMC11714208	EV240164	Protein quantification	protein_conc_meth	Protein_content_method	Not determined		FALSE	0	FN	One empty	FALSE		FN
PMC11714208	EV240164	Harvesting medium	medium	Harvesting_medium	EV-depleted medium	EV-free medium containing 1% FBS	FALSE	0	Discordant	0/1 items matched via synonyms	TRUE	EV-depleted medium and EV-free medium are semantically equivalent terms in this context.	TP
PMC11714208	EV240164	EDS preparation	EDS_prep	Culturing_medium	4h at 150,000g	DMEM supplemented with 20% FBS (centrifuged at 150,000 g for 4 h to deplete serum EVs)	TRUE	0.5	TP	1/2 words found	TRUE		TP
PMC11714208	EV240164	Cell viability reported	cell_viability	Cell_viability	Yes	more than 90%	FALSE	0	Discordant	Y/N mismatch: Yes vs more than 90%	TRUE	The checklist provides the specific percentage (>90%) that supports the 'Yes' reported by EV-TRACK.	TP
PMC11714208	EV240164	Cell count reported	cell_number	Cell_count_harvest	No		FALSE	0	TN	One empty	TRUE	'No' and empty both mean not reported	TP
